# Supplementary material for: Molecular sampling at logarithmic rates for next-generation sequencing
Source: PLoS Comput Biol. 2019 Dec 12;15(12):e1007537. doi: 10.1371/journal.pcbi.1007537 (PMC6932819; doi:10.1371/journal.pcbi.1007537)
Supplement: S1 Table — Samples annotated A and B are technical PCR replicates: e.g. A-CH52.01 and B-CH52.01 are PCR replicates and were collapsed for analysis. CH52.01-CH52.06 are SQUICH replicates; CH52.07-CH52.09 are omitted from analysis because they were more favorable to SQUICH than the replicates CH53.01-CH53.06 that were used for analysis. (CSV) [file pcbi.1007537.s002.csv]

LibName	LibNum	NoCode	Prob	RunName	Spike	TargetCode	TargetPattern	A_count	T_count	C_count	G_count	code1	code2	code3	code4	code5	code6
A_CH52.01	1	2	0.185195609890155	20180829_SQUISH14	79954.92	CACCACACACCAAGAGAGGAGAGCACGACGA	True	13	0	10	8	110	228	216	109	7	0
A_CH52.01	1	3	0.185195609890155	20180829_SQUISH14	79954.92	GAGGAGAGAGGAAGAGAGGAGACCACGAGGA	True	13	0	3	15	27	56	72	28	6	1
A_CH52.01	1	0	0.01852164561431312	20180829_SQUISH14	7996.392000000001	CAGGACACACCAACACAGGAGACGACGACGA	True	13	0	10	8	33	64	38	29	1	0
A_CH52.01	1	0	0.0018542491867289315	20180829_SQUISH14	800.5392	CACGAGAGAGCAACACACCACACCACGAGGA	True	13	0	11	7	4	8	6	8	1	0
A_CH52.01	1	0	0.0018542491867289315	20180829_SQUISH14	800.5392	CAGGACACACCAACACAGGACAGCACGACGA	True	13	0	11	7	0	6	12	0	0	0
A_CH52.01	1	0	0.00018750954397051258	20180829_SQUISH14	80.95392000000001	CACCACACACCAACACACCACACGACGACGA	True	13	0	15	3	1	1	2	0	0	0
A_CH52.01	1	0	2.31625033068828e-06	20180829_SQUISH14	1.0	AACCACACACCAAGAGAGGAGAGCACGACGA	False	14	0	9	8	0	2	2	1	0	0
A_CH52.01	1	0	2.31625033068828e-06	20180829_SQUISH14	1.0	AACCACACACCAAGAGAGGAGATCACGACGA	False	14	1	9	7	0	0	0	1	0	0
A_CH52.01	1	0	2.31625033068828e-06	20180829_SQUISH14	1.0	AAGGAGAGAGGAAGAGAGGAGACCACGAGGA	False	14	0	3	14	0	0	1	0	0	0
A_CH52.01	1	0	2.31625033068828e-06	20180829_SQUISH14	1.0	ACCACAACACCAAGAGAGGAGAGCACGACGA	False	14	0	9	8	0	2	1	0	0	0
A_CH52.01	1	0	2.31625033068828e-06	20180829_SQUISH14	1.0	ACCACACACCAAAGAGAGGAGAGCACGACGA	False	14	0	9	8	0	1	0	0	0	0
A_CH52.01	1	0	2.31625033068828e-06	20180829_SQUISH14	1.0	ACCACACACCCAAGAGAGGAGAGGACGACCA	False	13	0	10	8	1	0	0	0	0	0
A_CH52.01	1	0	2.31625033068828e-06	20180829_SQUISH14	1.0	ACCACACCACCAAGAGAGGAGAGCACGACGA	False	13	0	10	8	0	0	0	1	0	0
A_CH52.01	1	0	2.31625033068828e-06	20180829_SQUISH14	1.0	ACCCACACACCAAGAGAGGAGAGCACGACGA	False	13	0	10	8	0	1	1	0	0	0
A_CH52.01	1	0	2.31625033068828e-06	20180829_SQUISH14	1.0	AGGACACAACCAACACAGGACAGCACGACGA	False	14	0	10	7	0	0	0	1	0	0
A_CH52.01	1	0	2.31625033068828e-06	20180829_SQUISH14	1.0	AGGGAGAGAGGAAGAGAGGAGACCAGGAGCA	False	13	0	3	15	0	1	0	0	0	0
A_CH52.01	1	0	2.31625033068828e-06	20180829_SQUISH14	1.0	CAAGACACACCAACACAGGAGACGACGACGA	False	14	0	10	7	0	0	0	0	1	0
A_CH52.01	1	0	2.31625033068828e-06	20180829_SQUISH14	1.0	CAAGAGAGAGAGCACGACGAGAGCAGCAGCA	False	13	0	7	11	0	1	0	0	0	0
A_CH52.01	1	0	2.31625033068828e-06	20180829_SQUISH14	1.0	CACAACACACCAAGAAAGGAGAGCACGACGA	False	15	0	9	7	0	0	1	0	0	0
A_CH52.01	1	0	2.31625033068828e-06	20180829_SQUISH14	1.0	CACCACACACCAAGACAGGAGAGGACGCACC	False	12	0	12	7	1	0	0	0	0	0
A_CH52.01	1	0	2.31625033068828e-06	20180829_SQUISH14	1.0	CACCACACACCAAGAGAAGCACGACGACCCC	False	12	0	14	5	0	0	1	0	0	0
A_CH52.01	1	0	2.31625033068828e-06	20180829_SQUISH14	1.0	CACCACACACCAAGAGAAGGAGAGCACGACG	False	13	0	10	8	0	0	1	0	0	0
A_CH52.01	1	0	2.31625033068828e-06	20180829_SQUISH14	1.0	CACCACACACCAAGAGAGGAAGAGCACGACG	False	13	0	10	8	0	0	1	0	0	0
A_CH52.01	1	0	2.31625033068828e-06	20180829_SQUISH14	1.0	CACCACACACCAAGAGAGGAGACACGACCAG	False	13	0	11	7	0	0	1	0	0	0
A_CH52.01	1	0	2.31625033068828e-06	20180829_SQUISH14	1.0	CACCACACACCAAGAGAGGAGACACGACGAG	False	13	0	10	8	0	0	0	1	0	0
A_CH52.01	1	0	2.31625033068828e-06	20180829_SQUISH14	1.0	CACCACACACCAAGAGAGGAGAGCACAACAC	False	14	0	11	6	0	1	0	0	0	0
A_CH52.01	1	0	2.31625033068828e-06	20180829_SQUISH14	1.0	CACCACACACCAAGAGAGGAGAGCACACGAG	False	13	0	10	8	1	0	0	0	0	0
A_CH52.01	1	0	2.31625033068828e-06	20180829_SQUISH14	1.0	CACCACACACCAAGAGAGGAGAGCACGACTA	False	13	1	10	7	0	0	1	0	0	0
A_CH52.01	1	0	2.31625033068828e-06	20180829_SQUISH14	1.0	CACCACACACCAAGAGAGGAGAGCACGAGAC	False	13	0	10	8	1	0	0	0	0	0
A_CH52.01	1	0	2.31625033068828e-06	20180829_SQUISH14	1.0	CACCACACACCAAGAGAGGAGAGCAGACGAG	False	13	0	9	9	0	0	1	0	0	0
A_CH52.01	1	1	2.31625033068828e-06	20180829_SQUISH14	1.0	CACCACACACCAAGAGAGGAGGCACGACGAT	False	12	1	10	8	0	0	0	0	0	0
A_CH52.01	1	0	2.31625033068828e-06	20180829_SQUISH14	1.0	CACCACACACCAAGAGAGGGCACGACGAGCA	False	12	0	11	8	0	0	1	0	0	0
A_CH52.01	1	0	2.31625033068828e-06	20180829_SQUISH14	1.0	CACCACACACCAAGAGGGGAGAGCACGACGA	False	12	0	10	9	0	1	0	0	0	0
A_CH52.01	1	0	2.31625033068828e-06	20180829_SQUISH14	1.0	CACCACACACCAAGATAGGAGAGCACGACGA	False	13	1	10	7	0	0	0	1	0	0
A_CH52.01	1	0	2.31625033068828e-06	20180829_SQUISH14	1.0	CACCACACACCAGGAGAGGAGAGCACGACGA	False	12	0	10	9	0	2	1	0	0	0
A_CH52.01	1	0	2.31625033068828e-06	20180829_SQUISH14	1.0	CACCACACACCATGAGAGGAGAGCACGACGA	False	12	1	10	8	0	1	0	0	0	0
A_CH52.01	1	0	2.31625033068828e-06	20180829_SQUISH14	1.0	CACCACACACCGAGAGAGGAGAGCACGACGA	False	12	0	10	9	0	0	0	1	0	0
A_CH52.01	1	0	2.31625033068828e-06	20180829_SQUISH14	1.0	CACCACACACTAAGAGAGGAGAGCACGACGA	False	13	1	9	8	0	0	0	1	0	0
A_CH52.01	1	0	2.31625033068828e-06	20180829_SQUISH14	1.0	CACGAGACACCAAGACACCAGAGCAGGACAC	False	13	0	11	7	0	1	0	0	0	0
A_CH52.01	1	0	2.31625033068828e-06	20180829_SQUISH14	1.0	CACGAGAGAGCAACACACGACAGCACCAGAC	False	13	0	11	7	0	0	1	0	0	0
A_CH52.01	1	0	2.31625033068828e-06	20180829_SQUISH14	1.0	CAGGACACACCAACACAGGAGACGACGACGT	False	12	1	10	8	0	1	0	0	0	0
A_CH52.01	1	0	2.31625033068828e-06	20180829_SQUISH14	1.0	CAGGACACACCAACACAGGCAGCACGACGAC	False	12	0	12	7	0	0	1	0	0	0
A_CH52.01	1	0	2.31625033068828e-06	20180829_SQUISH14	1.0	CAGGACACAGGAACAGACGACAGCAGCACAC	False	13	0	10	8	0	0	1	0	0	0
A_CH52.01	1	0	2.31625033068828e-06	20180829_SQUISH14	1.0	CAGGACACATCAACACAGGAGACGACGACGA	False	13	1	9	8	0	0	0	1	0	0
A_CH52.01	1	0	2.31625033068828e-06	20180829_SQUISH14	1.0	CAGGAGACACGAACACACCACAGGACGACAC	False	13	0	11	7	0	0	1	0	0	0
A_CH52.01	1	0	2.31625033068828e-06	20180829_SQUISH14	1.0	CCACACACCAAGAGAGAGAGCACGACGAGCA	False	13	0	10	8	1	0	0	0	0	0
A_CH52.01	1	0	2.31625033068828e-06	20180829_SQUISH14	1.0	CGAGAGAGCAACACACACACCACGAGGAGGA	False	13	0	9	9	0	0	0	1	0	0
A_CH52.01	1	0	2.31625033068828e-06	20180829_SQUISH14	1.0	GACGAGACAGGAACACAGCACACCAGGACAC	False	13	0	10	8	0	0	1	0	0	0
A_CH52.01	1	0	2.31625033068828e-06	20180829_SQUISH14	1.0	GAGCAGACAGGCAGACACCACAGCACGACAG	False	12	0	10	9	0	1	0	0	0	0
A_CH52.01	1	0	2.31625033068828e-06	20180829_SQUISH14	1.0	GAGGAGACACGAAGACACGACAGCAGGACAC	False	13	0	8	10	1	0	0	0	0	0
A_CH52.01	1	0	2.31625033068828e-06	20180829_SQUISH14	1.0	GAGGAGAGAGGAACACAGCACAGAGGAACAG	False	14	0	5	12	1	0	0	0	0	0
A_CH52.01	1	0	2.31625033068828e-06	20180829_SQUISH14	1.0	GAGGAGAGAGGAAGAGAGGAACCACGAGGAG	False	13	0	3	15	1	0	0	0	0	0
A_CH52.01	1	0	2.31625033068828e-06	20180829_SQUISH14	1.0	GAGGAGAGAGGAAGAGAGGAGAACCACGAGG	False	13	0	3	15	0	0	1	0	0	0
A_CH52.01	1	0	2.31625033068828e-06	20180829_SQUISH14	1.0	GAGGAGAGAGGAAGAGAGGAGACCACAAGGA	False	14	0	3	14	1	0	0	0	0	0
A_CH52.01	1	0	2.31625033068828e-06	20180829_SQUISH14	1.0	GAGGAGAGAGGAAGAGAGGAGCCACGAGGAC	False	12	0	4	15	0	0	1	0	0	0
A_CH52.01	1	0	2.31625033068828e-06	20180829_SQUISH14	1.0	GAGGAGAGAGGAAGAGAGGAGCCCAGGACGA	False	12	0	4	15	0	0	1	0	0	0
A_CH52.01	1	0	2.31625033068828e-06	20180829_SQUISH14	1.0	GAGGAGAGAGGAAGAGAGGCACGAGGACCAG	False	12	0	4	15	1	0	0	0	0	0
A_CH52.01	1	0	2.31625033068828e-06	20180829_SQUISH14	1.0	GAGGAGAGAGGAAGAGAGGCCACGAGGAGGA	False	12	0	3	16	0	1	0	0	0	0
A_CH52.01	1	0	2.31625033068828e-06	20180829_SQUISH14	1.0	GAGGAGAGAGGAAGAGAGGGAGACCACGAGG	False	12	0	3	16	0	0	1	0	0	0
A_CH52.01	1	0	2.31625033068828e-06	20180829_SQUISH14	1.0	GAGGAGAGAGGAAGAGGGGAGACCACGAGGA	False	12	0	3	16	1	2	0	1	0	0
A_CH52.01	1	0	2.31625033068828e-06	20180829_SQUISH14	1.0	GAGGAGAGAGGAAGAGGGGAGACCAGCACCA	False	12	0	5	14	0	0	1	0	0	0
A_CH52.01	1	0	2.31625033068828e-06	20180829_SQUISH14	1.0	GAGGAGAGAGGAAGAGGGGAGACCAGGACGA	False	12	0	3	16	0	0	0	1	0	0
A_CH52.01	1	0	2.31625033068828e-06	20180829_SQUISH14	1.0	GAGGAGAGAGGAAGAGTGGAGACCACCACGA	False	12	1	5	13	0	0	1	0	0	0
A_CH52.01	1	0	2.31625033068828e-06	20180829_SQUISH14	1.0	GGAGAGAGGAAGAGAGAGGACAGGAGGACGA	False	13	0	2	16	0	0	1	0	0	0
A_CH52.01	1	0	2.31625033068828e-06	20180829_SQUISH14	1.0	CACCACACACCAACACACGACACGAGCACGA	True	13	0	14	4	0	0	0	1	0	0
A_CH52.01	1	0	2.31625033068828e-06	20180829_SQUISH14	1.0	CACCACACACCAACACACGACAGCACCACCA	True	13	0	16	2	0	1	0	0	0	0
A_CH52.01	1	0	2.31625033068828e-06	20180829_SQUISH14	1.0	CACCACACACCAACACAGGACAGGACCAGGA	True	13	0	12	6	1	0	0	0	0	0
A_CH52.01	1	0	2.31625033068828e-06	20180829_SQUISH14	1.0	CACCACACACCAACAGACCAGACGAGGACGA	True	13	0	12	6	0	0	0	1	0	0
A_CH52.01	1	0	2.31625033068828e-06	20180829_SQUISH14	1.0	CACCACACACCAACAGACGACACGAGGAGGA	True	13	0	11	7	0	0	1	0	0	0
A_CH52.01	1	0	2.31625033068828e-06	20180829_SQUISH14	1.0	CACCACACACCAAGACACCAGACGACCACGA	True	13	0	14	4	0	1	0	0	0	0
A_CH52.01	1	0	2.31625033068828e-06	20180829_SQUISH14	1.0	CACCACACACCAAGAGACCAGAGCACCAGGA	True	13	0	12	6	0	1	0	0	0	0
A_CH52.01	1	0	2.31625033068828e-06	20180829_SQUISH14	1.0	CACCACACACCAAGAGACGACACGAGGAGCA	True	13	0	11	7	0	0	1	0	0	0
A_CH52.01	1	0	2.31625033068828e-06	20180829_SQUISH14	1.0	CACCACACACCAAGAGAGCACACGACCACGA	True	13	0	13	5	0	1	0	0	0	0
A_CH52.01	1	0	2.31625033068828e-06	20180829_SQUISH14	1.0	CACCACACACCAAGAGAGCACACGAGGAGCA	True	13	0	11	7	1	0	0	0	0	0
A_CH52.01	1	0	2.31625033068828e-06	20180829_SQUISH14	1.0	CACCACACACCAAGAGAGGAGACCACGACCA	True	13	0	12	6	0	1	0	0	0	0
A_CH52.01	1	0	2.31625033068828e-06	20180829_SQUISH14	1.0	CACCACACACCAAGAGAGGAGACCAGGACCA	True	13	0	11	7	0	0	1	0	0	0
A_CH52.01	1	0	2.31625033068828e-06	20180829_SQUISH14	1.0	CACCACACACCAAGAGAGGAGACGACGACGA	True	13	0	10	8	0	0	0	1	0	0
A_CH52.01	1	0	2.31625033068828e-06	20180829_SQUISH14	1.0	CACCACACACCAAGAGAGGAGACGACGAGGA	True	13	0	9	9	0	0	1	0	0	0
A_CH52.01	1	0	2.31625033068828e-06	20180829_SQUISH14	1.0	CACCACACACCAAGAGAGGAGACGAGGAGCA	True	13	0	9	9	0	0	0	1	0	0
A_CH52.01	1	0	2.31625033068828e-06	20180829_SQUISH14	1.0	CACCACACACCAAGAGAGGAGACGAGGAGGA	True	13	0	8	10	0	1	0	0	0	0
A_CH52.01	1	0	2.31625033068828e-06	20180829_SQUISH14	1.0	CACCACACACCAAGAGAGGAGAGCACCACGA	True	13	0	11	7	1	1	0	0	0	0
A_CH52.01	1	0	2.31625033068828e-06	20180829_SQUISH14	1.0	CACCACACACCAAGAGAGGAGAGCACCAGCA	True	13	0	11	7	1	0	0	0	0	0
A_CH52.01	1	0	2.31625033068828e-06	20180829_SQUISH14	1.0	CACCACACACCAAGAGAGGAGAGCACGACCA	True	13	0	11	7	0	1	1	0	0	0
A_CH52.01	1	0	2.31625033068828e-06	20180829_SQUISH14	1.0	CACCACACACCAAGAGAGGAGAGCACGAGGA	True	13	0	9	9	1	1	0	0	0	0
A_CH52.01	1	0	2.31625033068828e-06	20180829_SQUISH14	1.0	CACCACACACCAAGAGAGGAGAGCAGCAGCA	True	13	0	10	8	0	0	0	1	0	0
A_CH52.01	1	0	2.31625033068828e-06	20180829_SQUISH14	1.0	CACCACACACCAAGAGAGGAGAGCAGGAGCA	True	13	0	9	9	0	1	0	0	0	0
A_CH52.01	1	0	2.31625033068828e-06	20180829_SQUISH14	1.0	CACCACACACCAAGAGAGGAGAGGACCACCA	True	13	0	11	7	0	1	0	0	0	0
A_CH52.01	1	0	2.31625033068828e-06	20180829_SQUISH14	1.0	CACCACACACCAAGAGAGGAGAGGACGAGGA	True	13	0	8	10	0	1	0	0	0	0
A_CH52.01	1	0	2.31625033068828e-06	20180829_SQUISH14	1.0	CACCACACACCAAGAGAGGAGAGGAGGACCA	True	13	0	9	9	0	0	1	0	0	0
A_CH52.01	1	0	2.31625033068828e-06	20180829_SQUISH14	1.0	CACCACACACCAAGAGAGGAGAGGAGGACGA	True	13	0	8	10	0	0	1	0	0	0
A_CH52.01	1	0	2.31625033068828e-06	20180829_SQUISH14	1.0	CACCACACACCAAGAGAGGAGAGGAGGAGGA	True	13	0	7	11	0	1	0	0	0	0
A_CH52.01	1	0	2.31625033068828e-06	20180829_SQUISH14	1.0	CACCACACACGAACACACGAGAGCACCACCA	True	13	0	14	4	0	1	0	0	0	0
A_CH52.01	1	0	2.31625033068828e-06	20180829_SQUISH14	1.0	CACCACACACGAAGACAGCAGACCACCACGA	True	13	0	13	5	0	1	0	0	0	0
A_CH52.01	1	0	2.31625033068828e-06	20180829_SQUISH14	1.0	CACCACACAGCAACAGACCACACGACCAGGA	True	13	0	13	5	0	0	1	0	0	0
A_CH52.01	1	0	2.31625033068828e-06	20180829_SQUISH14	1.0	CACCACACAGCAAGAGAGCACACGACGACGA	True	13	0	11	7	1	0	0	0	0	0
A_CH52.01	1	0	2.31625033068828e-06	20180829_SQUISH14	1.0	CACCACACAGGAAGACAGGAGAGCACGAGGA	True	13	0	8	10	1	0	0	0	0	0
A_CH52.01	1	0	2.31625033068828e-06	20180829_SQUISH14	1.0	CACCACACAGGAAGAGAGGAGAGGAGGACCA	True	13	0	7	11	0	0	1	0	0	0
A_CH52.01	1	0	2.31625033068828e-06	20180829_SQUISH14	1.0	CACCACAGACCAAGACAGCAGACCACGAGGA	True	13	0	11	7	1	0	0	0	0	0
A_CH52.01	1	0	2.31625033068828e-06	20180829_SQUISH14	1.0	CACCACAGACCAAGAGAGCACACGAGCAGCA	True	13	0	11	7	0	0	1	0	0	0
A_CH52.01	1	0	2.31625033068828e-06	20180829_SQUISH14	1.0	CACCAGACAGGAACAGAGGACAGCACGAGGA	True	13	0	8	10	1	0	0	0	0	0
A_CH52.01	1	0	2.31625033068828e-06	20180829_SQUISH14	1.0	CACCAGAGACGAACAGAGCACAGCACCACCA	True	13	0	12	6	1	0	0	0	0	0
A_CH52.01	1	0	2.31625033068828e-06	20180829_SQUISH14	1.0	CACGAGAGACCAACACACCACAGGAGCAGCA	True	13	0	11	7	0	1	0	0	0	0
A_CH52.01	1	0	2.31625033068828e-06	20180829_SQUISH14	1.0	CACGAGAGAGCAACACACCACACCACCACCA	True	13	0	14	4	0	1	0	0	0	0
A_CH52.01	1	0	2.31625033068828e-06	20180829_SQUISH14	1.0	CAGCAGACAGCAAGAGACCACAGCACCAGGA	True	13	0	10	8	0	0	0	1	0	0
A_CH52.01	1	0	2.31625033068828e-06	20180829_SQUISH14	1.0	CAGGACACACCAACACACGAGAGGACCAGGA	True	13	0	10	8	0	1	0	0	0	0
A_CH52.01	1	0	2.31625033068828e-06	20180829_SQUISH14	1.0	CAGGACACACCAACACAGGACAGGACGACGA	True	13	0	10	8	0	0	1	0	0	0
A_CH52.01	1	0	2.31625033068828e-06	20180829_SQUISH14	1.0	CAGGACACACCAACACAGGAGACGACGAGGA	True	13	0	9	9	1	0	0	0	0	0
A_CH52.01	1	0	2.31625033068828e-06	20180829_SQUISH14	1.0	CAGGACACACCAACAGAGGACACGACGAGGA	True	13	0	9	9	0	1	0	0	0	0
A_CH52.01	1	0	2.31625033068828e-06	20180829_SQUISH14	1.0	GACCAGACACGAAGACACGACAGCACCACGA	True	13	0	11	7	0	1	0	0	0	0
A_CH52.01	1	0	2.31625033068828e-06	20180829_SQUISH14	1.0	GACCAGACAGCAACAGACGACACCACCACGA	True	13	0	12	6	0	0	0	1	0	0
A_CH52.01	1	0	2.31625033068828e-06	20180829_SQUISH14	1.0	GACCAGACAGGAAGACAGGACACCACGAGGA	True	13	0	8	10	0	0	1	0	0	0
A_CH52.01	1	0	2.31625033068828e-06	20180829_SQUISH14	1.0	GACCAGAGACCAAGACACGAGACGAGGACCA	True	13	0	9	9	1	0	0	0	0	0
A_CH52.01	1	0	2.31625033068828e-06	20180829_SQUISH14	1.0	GACGACAGACGAAGACACCAGAGGACCAGCA	True	13	0	9	9	0	1	0	0	0	0
A_CH52.01	1	0	2.31625033068828e-06	20180829_SQUISH14	1.0	GACGAGAGACCAACAGAGCAGACGAGGACGA	True	13	0	7	11	0	1	0	0	0	0
A_CH52.01	1	0	2.31625033068828e-06	20180829_SQUISH14	1.0	GACGAGAGAGGAAGACAGGAGAGCAGCAGCA	True	13	0	5	13	0	0	0	0	1	0
A_CH52.01	1	0	2.31625033068828e-06	20180829_SQUISH14	1.0	GAGCACAGACCAAGACACGACAGCACCACCA	True	13	0	12	6	0	0	0	0	1	0
A_CH52.01	1	0	2.31625033068828e-06	20180829_SQUISH14	1.0	GAGCAGAGACCAACACAGGACAGGAGCAGGA	True	13	0	7	11	0	1	0	0	0	0
A_CH52.01	1	0	2.31625033068828e-06	20180829_SQUISH14	1.0	GAGGACAGAGGAACACAGGAGACCAGGAGGA	True	13	0	5	13	0	0	1	0	0	0
A_CH52.01	1	0	2.31625033068828e-06	20180829_SQUISH14	1.0	GAGGAGAGACGAACAGAGCACACGACGAGGA	True	13	0	6	12	0	0	1	0	0	0
A_CH52.01	1	0	2.31625033068828e-06	20180829_SQUISH14	1.0	GAGGAGAGACGAAGAGACGAGACGAGCAGGA	True	13	0	4	14	0	0	1	0	0	0
A_CH52.01	1	0	2.31625033068828e-06	20180829_SQUISH14	1.0	GAGGAGAGAGCAACACAGCAGAGCACCACGA	True	13	0	8	10	1	0	0	0	0	0
A_CH52.01	1	0	2.31625033068828e-06	20180829_SQUISH14	1.0	GAGGAGAGAGGAACAGACGAGAGGACGACGA	True	13	0	4	14	0	0	1	0	0	0
A_CH52.01	1	0	2.31625033068828e-06	20180829_SQUISH14	1.0	GAGGAGAGAGGAAGAGACGACAGGAGCAGCA	True	13	0	4	14	0	0	1	0	0	0
A_CH52.01	1	0	2.31625033068828e-06	20180829_SQUISH14	1.0	GAGGAGAGAGGAAGAGACGAGAGGAGCACCA	True	13	0	4	14	0	0	0	1	0	0
A_CH52.01	1	0	2.31625033068828e-06	20180829_SQUISH14	1.0	GAGGAGAGAGGAAGAGACGAGAGGAGCACGA	True	13	0	3	15	0	0	0	1	0	0
A_CH52.01	1	0	2.31625033068828e-06	20180829_SQUISH14	1.0	GAGGAGAGAGGAAGAGAGCACAGCAGGAGCA	True	13	0	4	14	0	1	0	0	0	0
A_CH52.01	1	0	2.31625033068828e-06	20180829_SQUISH14	1.0	GAGGAGAGAGGAAGAGAGCAGAGCAGCACGA	True	13	0	4	14	1	0	0	0	0	0
A_CH52.01	1	0	2.31625033068828e-06	20180829_SQUISH14	1.0	GAGGAGAGAGGAAGAGAGGACACCAGCACCA	True	13	0	6	12	0	0	1	0	0	0
A_CH52.01	1	0	2.31625033068828e-06	20180829_SQUISH14	1.0	GAGGAGAGAGGAAGAGAGGACACCAGCAGCA	True	13	0	5	13	0	1	0	0	0	0
A_CH52.01	1	0	2.31625033068828e-06	20180829_SQUISH14	1.0	GAGGAGAGAGGAAGAGAGGACACGACCACCA	True	13	0	6	12	0	1	0	0	0	0
A_CH52.01	1	0	2.31625033068828e-06	20180829_SQUISH14	1.0	GAGGAGAGAGGAAGAGAGGACACGACCAGGA	True	13	0	4	14	0	0	0	1	0	0
A_CH52.01	1	0	2.31625033068828e-06	20180829_SQUISH14	1.0	GAGGAGAGAGGAAGAGAGGACACGACGACGA	True	13	0	4	14	0	1	0	0	0	0
A_CH52.01	1	0	2.31625033068828e-06	20180829_SQUISH14	1.0	GAGGAGAGAGGAAGAGAGGACACGAGCAGCA	True	13	0	4	14	1	0	0	0	0	0
A_CH52.01	1	0	2.31625033068828e-06	20180829_SQUISH14	1.0	GAGGAGAGAGGAAGAGAGGACAGCACCACGA	True	13	0	5	13	0	0	1	0	0	0
A_CH52.01	1	0	2.31625033068828e-06	20180829_SQUISH14	1.0	GAGGAGAGAGGAAGAGAGGACAGCAGCACCA	True	13	0	5	13	0	1	1	0	0	0
A_CH52.01	1	0	2.31625033068828e-06	20180829_SQUISH14	1.0	GAGGAGAGAGGAAGAGAGGACAGGACCACGA	True	13	0	4	14	0	1	0	0	0	0
A_CH52.01	1	0	2.31625033068828e-06	20180829_SQUISH14	1.0	GAGGAGAGAGGAAGAGAGGACAGGAGCACGA	True	13	0	3	15	1	0	0	0	0	0
A_CH52.01	1	0	2.31625033068828e-06	20180829_SQUISH14	1.0	GAGGAGAGAGGAAGAGAGGACAGGAGCAGCA	True	13	0	3	15	0	0	1	0	0	0
A_CH52.01	1	0	2.31625033068828e-06	20180829_SQUISH14	1.0	GAGGAGAGAGGAAGAGAGGACAGGAGCAGGA	True	13	0	2	16	1	0	0	0	0	0
A_CH52.01	1	0	2.31625033068828e-06	20180829_SQUISH14	1.0	GAGGAGAGAGGAAGAGAGGAGACCACCAGGA	True	13	0	4	14	0	0	1	0	0	0
A_CH52.01	1	0	2.31625033068828e-06	20180829_SQUISH14	1.0	GAGGAGAGAGGAAGAGAGGAGACCACGACGA	True	13	0	4	14	0	0	2	0	0	0
A_CH52.01	1	0	2.31625033068828e-06	20180829_SQUISH14	1.0	GAGGAGAGAGGAAGAGAGGAGACCACGAGCA	True	13	0	4	14	0	0	0	1	0	0
A_CH52.01	1	0	2.31625033068828e-06	20180829_SQUISH14	1.0	GAGGAGAGAGGAAGAGAGGAGACCAGCACCA	True	13	0	5	13	0	0	0	1	1	0
A_CH52.01	1	0	2.31625033068828e-06	20180829_SQUISH14	1.0	GAGGAGAGAGGAAGAGAGGAGACCAGCAGGA	True	13	0	3	15	0	1	0	0	0	0
A_CH52.01	1	0	2.31625033068828e-06	20180829_SQUISH14	1.0	GAGGAGAGAGGAAGAGAGGAGACCAGGAGCA	True	13	0	3	15	0	1	0	0	0	0
A_CH52.01	1	0	2.31625033068828e-06	20180829_SQUISH14	1.0	GAGGAGAGAGGAAGAGAGGAGACGACCACCA	True	13	0	5	13	1	0	0	2	0	0
A_CH52.01	1	0	2.31625033068828e-06	20180829_SQUISH14	1.0	GAGGAGAGAGGAAGAGAGGAGACGACCAGGA	True	13	0	3	15	1	0	0	0	0	0
A_CH52.01	1	0	2.31625033068828e-06	20180829_SQUISH14	1.0	GAGGAGAGAGGAAGAGAGGAGACGACGACCA	True	13	0	4	14	0	1	0	0	0	0
A_CH52.01	1	0	2.31625033068828e-06	20180829_SQUISH14	1.0	GAGGAGAGAGGAAGAGAGGAGACGACGACGA	True	13	0	3	15	0	0	1	0	0	0
A_CH52.01	1	0	2.31625033068828e-06	20180829_SQUISH14	1.0	GAGGAGAGAGGAAGAGAGGAGACGACGAGGA	True	13	0	2	16	0	0	3	0	0	0
A_CH52.01	1	0	2.31625033068828e-06	20180829_SQUISH14	1.0	GAGGAGAGAGGAAGAGAGGAGACGAGCACGA	True	13	0	3	15	0	0	1	3	0	0
A_CH52.01	1	0	2.31625033068828e-06	20180829_SQUISH14	1.0	GAGGAGAGAGGAAGAGAGGAGACGAGCAGGA	True	13	0	2	16	0	3	1	0	0	0
A_CH52.01	1	0	2.31625033068828e-06	20180829_SQUISH14	1.0	GAGGAGAGAGGAAGAGAGGAGACGAGGACGA	True	13	0	2	16	0	1	0	0	0	0
A_CH52.01	1	0	2.31625033068828e-06	20180829_SQUISH14	1.0	GAGGAGAGAGGAAGAGAGGAGACGAGGAGCA	True	13	0	2	16	0	1	1	0	0	0
A_CH52.01	1	0	2.31625033068828e-06	20180829_SQUISH14	1.0	GAGGAGAGAGGAAGAGAGGAGAGCACCACCA	True	13	0	5	13	1	0	0	0	0	0
A_CH52.01	1	0	2.31625033068828e-06	20180829_SQUISH14	1.0	GAGGAGAGAGGAAGAGAGGAGAGCACCAGCA	True	13	0	4	14	0	1	1	0	0	0
A_CH52.01	1	0	2.31625033068828e-06	20180829_SQUISH14	1.0	GAGGAGAGAGGAAGAGAGGAGAGCACGAGGA	True	13	0	2	16	0	1	0	0	0	0
A_CH52.01	1	0	2.31625033068828e-06	20180829_SQUISH14	1.0	GAGGAGAGAGGAAGAGAGGAGAGCAGGAGCA	True	13	0	2	16	0	0	0	0	1	0
A_CH52.01	1	0	2.31625033068828e-06	20180829_SQUISH14	1.0	GAGGAGAGAGGAAGAGAGGAGAGGACCACGA	True	13	0	3	15	0	1	0	0	0	0
A_CH52.01	1	0	2.31625033068828e-06	20180829_SQUISH14	1.0	GAGGAGAGAGGAAGAGAGGAGAGGACCAGCA	True	13	0	3	15	0	0	0	0	1	0
A_CH52.01	1	0	2.31625033068828e-06	20180829_SQUISH14	1.0	GAGGAGAGAGGAAGAGAGGAGAGGACCAGGA	True	13	0	2	16	0	0	1	0	0	0
A_CH52.01	1	0	2.31625033068828e-06	20180829_SQUISH14	1.0	GAGGAGAGAGGAAGAGAGGAGAGGAGCAGGA	True	13	0	1	17	0	0	1	0	0	0
A_CH52.01	1	0	2.31625033068828e-06	20180829_SQUISH14	1.0	GAGGAGAGAGGAAGAGAGGAGAGGAGGACGA	True	13	0	1	17	0	0	1	0	0	0
A_CH52.01	1	0	2.31625033068828e-06	20180829_SQUISH14	1.0	GAGGAGAGAGGAAGAGAGGAGAGGAGGAGCA	True	13	0	1	17	0	1	0	0	0	0
A_CH52.01	1	0	2.31625033068828e-06	20180829_SQUISH14	1.0	GAGGAGAGAGGAAGAGAGGAGAGGAGGAGGA	True	13	0	0	18	0	1	0	1	0	0
A_CH52.02	2	6	0.185195609890155	20180829_SQUISH14	79954.92	CACCACACACCAAGAGAGGAGAGCACGACGA	True	13	0	10	8	122	309	255	129	6	2
A_CH52.02	2	3	0.185195609890155	20180829_SQUISH14	79954.92	GAGGAGAGAGGAAGAGAGGAGACCACGAGGA	True	13	0	3	15	61	95	113	42	2	1
A_CH52.02	2	1	0.01852164561431312	20180829_SQUISH14	7996.392000000001	CAGGACACACCAACACAGGAGACGACGACGA	True	13	0	10	8	34	62	40	26	2	0
A_CH52.02	2	0	0.0018542491867289315	20180829_SQUISH14	800.5392	CACGAGAGAGCAACACACCACACCACGAGGA	True	13	0	11	7	8	9	10	5	0	0
A_CH52.02	2	0	0.0018542491867289315	20180829_SQUISH14	800.5392	CAGGACACACCAACACAGGACAGCACGACGA	True	13	0	11	7	5	3	5	3	1	0
A_CH52.02	2	0	0.00018750954397051258	20180829_SQUISH14	80.95392000000001	CACCACACACCAACACACCACACGACGACGA	True	13	0	15	3	0	2	2	0	0	0
A_CH52.02	2	0	2.31625033068828e-06	20180829_SQUISH14	1.0	AACCACACACCAAGAGAGGAGAGCACGACGA	False	14	0	9	8	2	1	2	0	0	0
A_CH52.02	2	0	2.31625033068828e-06	20180829_SQUISH14	1.0	AAGGACACACCAACACAGGAGACGACGACGA	False	14	0	9	8	0	0	1	0	0	0
A_CH52.02	2	0	2.31625033068828e-06	20180829_SQUISH14	1.0	ACCAACACACCAAGAGAGGAGAGCACGACGA	False	14	0	9	8	0	2	0	1	0	0
A_CH52.02	2	0	2.31625033068828e-06	20180829_SQUISH14	1.0	ACCAAGAGAGGAGAGCACGACAGCAGGAGCA	False	13	0	7	11	0	0	1	0	0	0
A_CH52.02	2	0	2.31625033068828e-06	20180829_SQUISH14	1.0	ACCACAACACCAAGAGAGGAGAGCACGACGA	False	14	0	9	8	2	0	1	0	0	0
A_CH52.02	2	0	2.31625033068828e-06	20180829_SQUISH14	1.0	ACCACACACCAAAGAGAGGAGAGCACGACGA	False	14	0	9	8	1	3	2	0	0	0
A_CH52.02	2	0	2.31625033068828e-06	20180829_SQUISH14	1.0	ACCACACACCAAGGAGAGGAGAGCACGACGA	False	13	0	9	9	0	1	0	0	0	0
A_CH52.02	2	0	2.31625033068828e-06	20180829_SQUISH14	1.0	ACCACACACCCAAGAGAGGAGAGCACGACGA	False	13	0	10	8	1	0	0	0	0	0
A_CH52.02	2	0	2.31625033068828e-06	20180829_SQUISH14	1.0	ACCACCACACCAAGAGAGGAGAGCACGACGA	False	13	0	10	8	0	1	0	0	0	0
A_CH52.02	2	0	2.31625033068828e-06	20180829_SQUISH14	1.0	ACCCACACACCAAGAGAGGAGAGCACGACGA	False	13	0	10	8	0	1	0	0	0	0
A_CH52.02	2	0	2.31625033068828e-06	20180829_SQUISH14	1.0	AGGACAACACCAACACAGGAGACGACGACGA	False	14	0	9	8	0	0	0	0	1	0
A_CH52.02	2	0	2.31625033068828e-06	20180829_SQUISH14	1.0	AGGACACACCAAACACAGGAGACGACGACGA	False	14	0	9	8	0	1	0	0	0	0
A_CH52.02	2	0	2.31625033068828e-06	20180829_SQUISH14	1.0	AGGACACACCCAACACAGGAGACGACGACGA	False	13	0	10	8	0	1	0	0	0	0
A_CH52.02	2	0	2.31625033068828e-06	20180829_SQUISH14	1.0	AGGAGAGAGGAAAGAGAGGAGACCACGAGGA	False	14	0	3	14	0	1	0	0	0	0
A_CH52.02	2	0	2.31625033068828e-06	20180829_SQUISH14	1.0	AGGAGAGGAGGAAGAGAGGAGACCACGAGGA	False	13	0	3	15	0	0	0	0	1	0
A_CH52.02	2	0	2.31625033068828e-06	20180829_SQUISH14	1.0	AGGGACACACCAACACAGGAGACGACGACGA	False	13	0	9	9	1	0	0	0	0	0
A_CH52.02	2	0	2.31625033068828e-06	20180829_SQUISH14	1.0	CACCAAACAGGAAGAGACGAGACCACGAGGA	False	14	0	8	9	0	0	0	0	1	0
A_CH52.02	2	0	2.31625033068828e-06	20180829_SQUISH14	1.0	CACCACACACCAAGAGAAGGAGAGCACGACG	False	13	0	10	8	0	1	1	0	0	0
A_CH52.02	2	0	2.31625033068828e-06	20180829_SQUISH14	1.0	CACCACACACCAAGAGAGGAGAGCACACGAC	False	13	0	11	7	0	0	0	1	0	0
A_CH52.02	2	0	2.31625033068828e-06	20180829_SQUISH14	1.0	CACCACACACCAAGAGAGGAGAGCACACGAG	False	13	0	10	8	0	0	1	0	0	0
A_CH52.02	2	0	2.31625033068828e-06	20180829_SQUISH14	1.0	CACCACACACCAAGAGAGGAGAGCACGAAGA	False	14	0	9	8	1	0	0	0	0	0
A_CH52.02	2	0	2.31625033068828e-06	20180829_SQUISH14	1.0	CACCACACACCAAGAGAGGAGAGCACGACAA	False	14	0	10	7	0	1	1	0	0	0
A_CH52.02	2	0	2.31625033068828e-06	20180829_SQUISH14	1.0	CACCACACACCAAGAGAGGAGAGCACGACGG	False	12	0	10	9	1	0	0	0	0	0
A_CH52.02	2	0	2.31625033068828e-06	20180829_SQUISH14	1.0	CACCACACACCAAGAGAGGAGAGCACGACTA	False	13	1	10	7	0	1	0	0	0	0
A_CH52.02	2	0	2.31625033068828e-06	20180829_SQUISH14	1.0	CACCACACACCAAGAGAGGAGAGCGCGACGA	False	12	0	10	9	0	1	0	0	0	0
A_CH52.02	2	0	2.31625033068828e-06	20180829_SQUISH14	1.0	CACCACACACCAAGAGAGGAGAGGCACGACG	False	12	0	10	9	0	0	1	0	0	0
A_CH52.02	2	0	2.31625033068828e-06	20180829_SQUISH14	1.0	CACCACACACCAAGAGAGGCGACGACCAGGA	False	12	0	11	8	0	0	0	1	0	0
A_CH52.02	2	0	2.31625033068828e-06	20180829_SQUISH14	1.0	CACCACACACCAAGAGAGGGAGAGCACGACG	False	12	0	10	9	0	0	1	0	0	0
A_CH52.02	2	0	2.31625033068828e-06	20180829_SQUISH14	1.0	CACCACACACCAAGAGAGGGAGCACGACGAG	False	12	0	10	9	0	0	1	0	0	0
A_CH52.02	2	0	2.31625033068828e-06	20180829_SQUISH14	1.0	CACCACACACCAAGAGAGTAGAGCACGACGA	False	13	1	10	7	0	0	1	1	0	0
A_CH52.02	2	0	2.31625033068828e-06	20180829_SQUISH14	1.0	CACCACACACCAAGAGGGAGACACGACGAGG	False	12	0	10	9	0	1	0	0	0	0
A_CH52.02	2	0	2.31625033068828e-06	20180829_SQUISH14	1.0	CACCACACACCAAGAGGGGAGAGCACGACGA	False	12	0	10	9	0	1	0	0	0	0
A_CH52.02	2	0	2.31625033068828e-06	20180829_SQUISH14	1.0	CACCACACACCAATAGAGGAGAGCACGACGA	False	13	1	10	7	0	0	1	0	0	0
A_CH52.02	2	0	2.31625033068828e-06	20180829_SQUISH14	1.0	CACCACACACCAGGAGAGGAGAGCACGACGA	False	12	0	10	9	1	0	1	0	0	0
A_CH52.02	2	0	2.31625033068828e-06	20180829_SQUISH14	1.0	CACCACACACCGAGAGAGGAGAGCACGACGA	False	12	0	10	9	0	0	0	1	0	0
A_CH52.02	2	0	2.31625033068828e-06	20180829_SQUISH14	1.0	CACCACACTCCAAGAGAGGAGAGCACGACGA	False	12	1	10	8	0	1	0	0	0	0
A_CH52.02	2	0	2.31625033068828e-06	20180829_SQUISH14	1.0	CACCAGACACGAAGAGACCAGACGACGACAC	False	13	0	11	7	0	1	0	0	0	0
A_CH52.02	2	0	2.31625033068828e-06	20180829_SQUISH14	1.0	CACGACACAGCAAGACAGCAGAGCACCACAG	False	13	0	11	7	0	0	1	0	0	0
A_CH52.02	2	0	2.31625033068828e-06	20180829_SQUISH14	1.0	CAGGACACACCAACACAAGGAGACGACGACG	False	13	0	10	8	0	0	1	0	0	0
A_CH52.02	2	0	2.31625033068828e-06	20180829_SQUISH14	1.0	CAGGACACACCAACACAGGAGAGACGACGAG	False	13	0	9	9	0	1	0	0	0	0
A_CH52.02	2	0	2.31625033068828e-06	20180829_SQUISH14	1.0	CAGGACACACCAAGACAGCAGAGCAGGACAC	False	13	0	10	8	1	0	0	0	0	0
A_CH52.02	2	0	2.31625033068828e-06	20180829_SQUISH14	1.0	CATGACACACCAACACAGGAGACGACGACGA	False	13	1	10	7	1	0	0	0	0	0
A_CH52.02	2	0	2.31625033068828e-06	20180829_SQUISH14	1.0	CCACACACACGACGACAGGACAGGAGCAGCA	False	12	0	11	8	0	0	1	0	0	0
A_CH52.02	2	0	2.31625033068828e-06	20180829_SQUISH14	1.0	GAAGAGAGGAAGAGAGGAGCCACGAGGACGA	False	13	0	4	14	0	0	1	0	0	0
A_CH52.02	2	0	2.31625033068828e-06	20180829_SQUISH14	1.0	GAGCACAGAGGAAGACACGACAGGACGAGAG	False	13	0	6	12	1	0	0	0	0	0
A_CH52.02	2	0	2.31625033068828e-06	20180829_SQUISH14	1.0	GAGGAGAGAGGAAGAGAGAAGACCACGAGGA	False	14	0	3	14	0	1	1	0	0	0
A_CH52.02	2	0	2.31625033068828e-06	20180829_SQUISH14	1.0	GAGGAGAGAGGAAGAGAGACCACGAGGACGA	False	13	0	4	14	0	1	0	0	0	0
A_CH52.02	2	0	2.31625033068828e-06	20180829_SQUISH14	1.0	GAGGAGAGAGGAAGAGAGGAACCACGAGGAG	False	13	0	3	15	0	0	1	0	0	0
A_CH52.02	2	0	2.31625033068828e-06	20180829_SQUISH14	1.0	GAGGAGAGAGGAAGAGAGGACCACGAGGAGC	False	12	0	4	15	1	0	1	0	0	0
A_CH52.02	2	0	2.31625033068828e-06	20180829_SQUISH14	1.0	GAGGAGAGAGGAAGAGAGGAGAAGGACCACC	False	13	0	4	14	0	1	0	0	0	0
A_CH52.02	2	0	2.31625033068828e-06	20180829_SQUISH14	1.0	GAGGAGAGAGGAAGAGAGGAGACACGAGGAG	False	13	0	2	16	0	1	0	0	0	0
A_CH52.02	2	0	2.31625033068828e-06	20180829_SQUISH14	1.0	GAGGAGAGAGGAAGAGAGGAGACCACCGAGG	False	12	0	4	15	0	0	1	0	0	0
A_CH52.02	2	0	2.31625033068828e-06	20180829_SQUISH14	1.0	GAGGAGAGAGGAAGAGAGGAGACCACGAAGA	False	14	0	3	14	0	1	0	0	0	0
A_CH52.02	2	0	2.31625033068828e-06	20180829_SQUISH14	1.0	GAGGAGAGAGGAAGAGAGGAGACCAGAGGAG	False	13	0	2	16	0	1	0	0	0	0
A_CH52.02	2	0	2.31625033068828e-06	20180829_SQUISH14	1.0	GAGGAGAGAGGAAGAGAGGAGACCCACGAGG	False	12	0	4	15	1	1	0	0	0	0
A_CH52.02	2	0	2.31625033068828e-06	20180829_SQUISH14	1.0	GAGGAGAGAGGAAGAGAGGAGACGACGAGAG	False	13	0	2	16	0	1	0	0	0	0
A_CH52.02	2	0	2.31625033068828e-06	20180829_SQUISH14	1.0	GAGGAGAGAGGAAGAGAGGAGCCACGAGGAC	False	12	0	4	15	0	1	0	0	0	0
A_CH52.02	2	0	2.31625033068828e-06	20180829_SQUISH14	1.0	GAGGAGAGAGGAAGAGAGGAGGAGGACCCCG	False	11	0	4	16	0	0	1	0	0	0
A_CH52.02	2	0	2.31625033068828e-06	20180829_SQUISH14	1.0	GAGGAGAGAGGAAGAGAGGGAGACCACGAGG	False	12	0	3	16	0	2	0	0	0	0
A_CH52.02	2	0	2.31625033068828e-06	20180829_SQUISH14	1.0	GAGGAGAGAGGAAGAGAGGGGACCACGAGGA	False	12	0	3	16	0	0	1	0	0	0
A_CH52.02	2	0	2.31625033068828e-06	20180829_SQUISH14	1.0	GAGGAGAGAGGAAGAGGGGAGACCACCACGA	False	12	0	5	14	0	1	1	0	0	0
A_CH52.02	2	0	2.31625033068828e-06	20180829_SQUISH14	1.0	GAGGAGAGAGGAAGAGGGGAGACCACGAGGA	False	12	0	3	16	1	3	0	1	0	0
A_CH52.02	2	0	2.31625033068828e-06	20180829_SQUISH14	1.0	GAGGAGAGAGGAAGAGGGGAGACCAGCAGCA	False	12	0	4	15	0	0	0	1	0	0
A_CH52.02	2	0	2.31625033068828e-06	20180829_SQUISH14	1.0	GAGGAGAGAGGAAGAGGGGAGACGAGGAGGA	False	12	0	1	18	0	0	1	0	0	0
A_CH52.02	2	0	2.31625033068828e-06	20180829_SQUISH14	1.0	GAGGAGAGAGTAAGAGAGGAGACCACGAGGA	False	13	1	3	14	0	0	1	0	0	0
A_CH52.02	2	0	2.31625033068828e-06	20180829_SQUISH14	1.0	CACCACACACCAAGACACCACACGACCAGGA	True	13	0	14	4	1	0	0	0	0	0
A_CH52.02	2	0	2.31625033068828e-06	20180829_SQUISH14	1.0	CACCACACACCAAGACAGCAGACGACCACCA	True	13	0	14	4	0	0	0	1	0	0
A_CH52.02	2	0	2.31625033068828e-06	20180829_SQUISH14	1.0	CACCACACACCAAGAGACCACACCAGGAGGA	True	13	0	12	6	0	0	1	0	0	0
A_CH52.02	2	0	2.31625033068828e-06	20180829_SQUISH14	1.0	CACCACACACCAAGAGACCACAGCAGGACCA	True	13	0	13	5	1	0	0	0	0	0
A_CH52.02	2	0	2.31625033068828e-06	20180829_SQUISH14	1.0	CACCACACACCAAGAGACCAGAGCACGAGGA	True	13	0	11	7	0	0	1	0	0	0
A_CH52.02	2	0	2.31625033068828e-06	20180829_SQUISH14	1.0	CACCACACACCAAGAGAGGACACGAGGAGCA	True	13	0	10	8	0	0	1	0	0	0
A_CH52.02	2	0	2.31625033068828e-06	20180829_SQUISH14	1.0	CACCACACACCAAGAGAGGACAGCAGCACGA	True	13	0	11	7	0	0	0	1	0	0
A_CH52.02	2	0	2.31625033068828e-06	20180829_SQUISH14	1.0	CACCACACACCAAGAGAGGACAGGAGGACCA	True	13	0	10	8	0	1	0	0	0	0
A_CH52.02	2	0	2.31625033068828e-06	20180829_SQUISH14	1.0	CACCACACACCAAGAGAGGAGACGACCACCA	True	13	0	12	6	2	0	0	0	0	0
A_CH52.02	2	0	2.31625033068828e-06	20180829_SQUISH14	1.0	CACCACACACCAAGAGAGGAGACGACGACGA	True	13	0	10	8	1	0	0	0	0	0
A_CH52.02	2	0	2.31625033068828e-06	20180829_SQUISH14	1.0	CACCACACACCAAGAGAGGAGACGAGGACCA	True	13	0	10	8	0	1	0	0	0	0
A_CH52.02	2	0	2.31625033068828e-06	20180829_SQUISH14	1.0	CACCACACACCAAGAGAGGAGAGCACCAGGA	True	13	0	10	8	0	0	1	0	0	0
A_CH52.02	2	0	2.31625033068828e-06	20180829_SQUISH14	1.0	CACCACACACCAAGAGAGGAGAGCACGACCA	True	13	0	11	7	0	0	0	1	0	0
A_CH52.02	2	0	2.31625033068828e-06	20180829_SQUISH14	1.0	CACCACACACCAAGAGAGGAGAGCACGAGCA	True	13	0	10	8	2	0	0	0	0	0
A_CH52.02	2	0	2.31625033068828e-06	20180829_SQUISH14	1.0	CACCACACACCAAGAGAGGAGAGCACGAGGA	True	13	0	9	9	0	0	0	1	0	0
A_CH52.02	2	0	2.31625033068828e-06	20180829_SQUISH14	1.0	CACCACACACCAAGAGAGGAGAGCAGCAGGA	True	13	0	9	9	2	0	0	0	0	0
A_CH52.02	2	0	2.31625033068828e-06	20180829_SQUISH14	1.0	CACCACACACCAAGAGAGGAGAGCAGGAGGA	True	13	0	8	10	0	1	0	0	0	0
A_CH52.02	2	0	2.31625033068828e-06	20180829_SQUISH14	1.0	CACCACACACCAAGAGAGGAGAGGACCACGA	True	13	0	10	8	0	0	0	1	0	0
A_CH52.02	2	0	2.31625033068828e-06	20180829_SQUISH14	1.0	CACCACACACCAAGAGAGGAGAGGACCAGGA	True	13	0	9	9	0	0	0	1	0	0
A_CH52.02	2	0	2.31625033068828e-06	20180829_SQUISH14	1.0	CACCACACACCAAGAGAGGAGAGGACGAGGA	True	13	0	8	10	1	1	0	0	0	0
A_CH52.02	2	0	2.31625033068828e-06	20180829_SQUISH14	1.0	CACCACACACCAAGAGAGGAGAGGAGGACCA	True	13	0	9	9	0	0	0	1	0	0
A_CH52.02	2	0	2.31625033068828e-06	20180829_SQUISH14	1.0	CACCACACACGAACACACGAGACGACGACGA	True	13	0	12	6	1	0	0	0	0	0
A_CH52.02	2	0	2.31625033068828e-06	20180829_SQUISH14	1.0	CACCACACACGAAGAGACGAGAGCACGAGGA	True	13	0	9	9	0	1	0	0	0	0
A_CH52.02	2	0	2.31625033068828e-06	20180829_SQUISH14	1.0	CACCACACACGAAGAGACGAGAGGAGGACGA	True	13	0	8	10	0	0	0	1	0	0
A_CH52.02	2	0	2.31625033068828e-06	20180829_SQUISH14	1.0	CACCACACAGGAACACAGGAGAGGAGGACCA	True	13	0	9	9	1	0	0	0	0	0
A_CH52.02	2	0	2.31625033068828e-06	20180829_SQUISH14	1.0	CACCACAGACCAAGACACCACACCACGAGCA	True	13	0	14	4	1	0	0	0	0	0
A_CH52.02	2	0	2.31625033068828e-06	20180829_SQUISH14	1.0	CACCACAGACCAAGACAGGACAGCACCAGCA	True	13	0	12	6	1	0	0	0	0	0
A_CH52.02	2	0	2.31625033068828e-06	20180829_SQUISH14	1.0	CACCACAGAGCAACAGAGCAGAGCACGACGA	True	13	0	10	8	0	1	0	0	0	0
A_CH52.02	2	0	2.31625033068828e-06	20180829_SQUISH14	1.0	CACCAGACACGAAGACACCACAGCACCAGCA	True	13	0	13	5	0	0	1	0	0	0
A_CH52.02	2	0	2.31625033068828e-06	20180829_SQUISH14	1.0	CACGACAGACCAACACACGAGACGACCAGCA	True	13	0	12	6	0	1	0	0	0	0
A_CH52.02	2	0	2.31625033068828e-06	20180829_SQUISH14	1.0	CACGACAGACCAAGAGAGCACAGCACCACGA	True	13	0	11	7	0	1	0	0	0	0
A_CH52.02	2	0	2.31625033068828e-06	20180829_SQUISH14	1.0	CACGACAGACGAACACACCAGACGACCACCA	True	13	0	13	5	0	1	0	0	0	0
A_CH52.02	2	0	2.31625033068828e-06	20180829_SQUISH14	1.0	CACGACAGACGAAGAGAGGACAGGAGCAGGA	True	13	0	6	12	0	0	1	0	0	0
A_CH52.02	2	0	2.31625033068828e-06	20180829_SQUISH14	1.0	CACGAGAGAGGAAGACAGGAGAGGAGGAGGA	True	13	0	3	15	1	0	0	0	0	0
A_CH52.02	2	0	2.31625033068828e-06	20180829_SQUISH14	1.0	CAGCACAGACCAACACAGGAGAGGAGCACCA	True	13	0	10	8	0	1	0	0	0	0
A_CH52.02	2	0	2.31625033068828e-06	20180829_SQUISH14	1.0	CAGCAGACACCAAGACAGCAGAGCAGGAGGA	True	13	0	8	10	0	0	1	0	0	0
A_CH52.02	2	0	2.31625033068828e-06	20180829_SQUISH14	1.0	CAGCAGACACCAAGAGAGGAGACGACGACCA	True	13	0	9	9	0	0	1	0	0	0
A_CH52.02	2	0	2.31625033068828e-06	20180829_SQUISH14	1.0	CAGCAGACACGAAGAGAGGAGAGCAGCAGGA	True	13	0	6	12	1	0	0	0	0	0
A_CH52.02	2	0	2.31625033068828e-06	20180829_SQUISH14	1.0	CAGGACACACCAACACAGCAGAGGAGGACGA	True	13	0	9	9	0	0	0	1	0	0
A_CH52.02	2	0	2.31625033068828e-06	20180829_SQUISH14	1.0	CAGGACACACCAACACAGGAGACGACCACCA	True	13	0	12	6	0	0	0	1	0	0
A_CH52.02	2	0	2.31625033068828e-06	20180829_SQUISH14	1.0	CAGGACACACCAACACAGGAGACGACGACCA	True	13	0	11	7	0	0	1	0	0	0
A_CH52.02	2	0	2.31625033068828e-06	20180829_SQUISH14	1.0	CAGGACACACCAACACAGGAGACGACGAGGA	True	13	0	9	9	0	1	0	0	0	0
A_CH52.02	2	0	2.31625033068828e-06	20180829_SQUISH14	1.0	CAGGACACACCAACACAGGAGACGAGGACGA	True	13	0	9	9	1	0	0	0	0	0
A_CH52.02	2	0	2.31625033068828e-06	20180829_SQUISH14	1.0	CAGGACACACCAACACAGGAGACGAGGAGCA	True	13	0	9	9	0	0	0	1	0	0
A_CH52.02	2	0	2.31625033068828e-06	20180829_SQUISH14	1.0	CAGGACACACGAACACAGGACAGGACCACCA	True	13	0	11	7	1	0	0	0	0	0
A_CH52.02	2	0	2.31625033068828e-06	20180829_SQUISH14	1.0	CAGGACACAGCAACAGACCACAGGAGGACCA	True	13	0	10	8	0	1	0	0	0	0
A_CH52.02	2	0	2.31625033068828e-06	20180829_SQUISH14	1.0	CAGGACACAGCAAGAGACGAGAGGACCACCA	True	13	0	9	9	0	0	1	0	0	0
A_CH52.02	2	0	2.31625033068828e-06	20180829_SQUISH14	1.0	CAGGACAGAGCAAGAGACCACAGGACGAGCA	True	13	0	8	10	0	1	0	0	0	0
A_CH52.02	2	0	2.31625033068828e-06	20180829_SQUISH14	1.0	GACCACACAGCAACAGAGGACAGCACGACGA	True	13	0	10	8	0	0	1	0	0	0
A_CH52.02	2	0	2.31625033068828e-06	20180829_SQUISH14	1.0	GACCAGAGACGAAGAGACGACAGCACCACCA	True	13	0	10	8	1	0	0	0	0	0
A_CH52.02	2	0	2.31625033068828e-06	20180829_SQUISH14	1.0	GACCAGAGAGGAAGACAGGAGACCACCAGGA	True	13	0	7	11	0	0	1	0	0	0
A_CH52.02	2	0	2.31625033068828e-06	20180829_SQUISH14	1.0	GAGCACACAGGAAGACAGCACAGGACCAGCA	True	13	0	9	9	0	0	0	1	0	0
A_CH52.02	2	0	2.31625033068828e-06	20180829_SQUISH14	1.0	GAGCAGAGACGAAGACAGCAGAGGACCAGGA	True	13	0	6	12	1	0	0	0	0	0
A_CH52.02	2	0	2.31625033068828e-06	20180829_SQUISH14	1.0	GAGGACAGAGCAAGAGACCAGAGCACCAGGA	True	13	0	7	11	0	1	0	0	0	0
A_CH52.02	2	0	2.31625033068828e-06	20180829_SQUISH14	1.0	GAGGACAGAGGAAGACAGCACAGCACGAGCA	True	13	0	7	11	0	0	1	0	0	0
A_CH52.02	2	0	2.31625033068828e-06	20180829_SQUISH14	1.0	GAGGAGACAGCAAGAGAGGAGAGCAGGAGGA	True	13	0	3	15	0	1	0	0	0	0
A_CH52.02	2	0	2.31625033068828e-06	20180829_SQUISH14	1.0	GAGGAGAGACCAACACACGAGACGAGGAGCA	True	13	0	7	11	1	0	0	0	0	0
A_CH52.02	2	0	2.31625033068828e-06	20180829_SQUISH14	1.0	GAGGAGAGACCAACACAGGACACCACCACGA	True	13	0	10	8	0	0	1	0	0	0
A_CH52.02	2	0	2.31625033068828e-06	20180829_SQUISH14	1.0	GAGGAGAGACGAAGACAGGAGACCACGAGCA	True	13	0	6	12	0	0	1	0	0	0
A_CH52.02	2	0	2.31625033068828e-06	20180829_SQUISH14	1.0	GAGGAGAGAGCAAGACAGCAGAGCACGACCA	True	13	0	7	11	1	0	0	0	0	0
A_CH52.02	2	0	2.31625033068828e-06	20180829_SQUISH14	1.0	GAGGAGAGAGCAAGACAGGAGAGCAGGACCA	True	13	0	5	13	0	0	0	1	0	0
A_CH52.02	2	0	2.31625033068828e-06	20180829_SQUISH14	1.0	GAGGAGAGAGGAAGACACCACACCACCAGGA	True	13	0	8	10	0	1	0	0	0	0
A_CH52.02	2	0	2.31625033068828e-06	20180829_SQUISH14	1.0	GAGGAGAGAGGAAGACACCAGAGCAGCAGGA	True	13	0	5	13	0	1	0	0	0	0
A_CH52.02	2	0	2.31625033068828e-06	20180829_SQUISH14	1.0	GAGGAGAGAGGAAGAGACCACAGCACCACCA	True	13	0	8	10	0	0	1	0	0	0
A_CH52.02	2	0	2.31625033068828e-06	20180829_SQUISH14	1.0	GAGGAGAGAGGAAGAGACGAGACGAGCAGCA	True	13	0	4	14	1	0	0	0	0	0
A_CH52.02	2	0	2.31625033068828e-06	20180829_SQUISH14	1.0	GAGGAGAGAGGAAGAGAGCACACCAGCACGA	True	13	0	6	12	0	0	1	0	0	0
A_CH52.02	2	0	2.31625033068828e-06	20180829_SQUISH14	1.0	GAGGAGAGAGGAAGAGAGCAGACCACGAGGA	True	13	0	4	14	0	1	0	0	0	0
A_CH52.02	2	0	2.31625033068828e-06	20180829_SQUISH14	1.0	GAGGAGAGAGGAAGAGAGCAGAGCACGACCA	True	13	0	5	13	0	1	0	0	0	0
A_CH52.02	2	0	2.31625033068828e-06	20180829_SQUISH14	1.0	GAGGAGAGAGGAAGAGAGCAGAGGACGAGCA	True	13	0	3	15	1	0	0	0	0	0
A_CH52.02	2	0	2.31625033068828e-06	20180829_SQUISH14	1.0	GAGGAGAGAGGAAGAGAGGACACGACGAGGA	True	13	0	3	15	0	0	1	1	0	0
A_CH52.02	2	0	2.31625033068828e-06	20180829_SQUISH14	1.0	GAGGAGAGAGGAAGAGAGGACAGCAGCAGGA	True	13	0	3	15	0	0	0	0	1	0
A_CH52.02	2	0	2.31625033068828e-06	20180829_SQUISH14	1.0	GAGGAGAGAGGAAGAGAGGACAGCAGGACCA	True	13	0	4	14	1	0	0	0	0	0
A_CH52.02	2	0	2.31625033068828e-06	20180829_SQUISH14	1.0	GAGGAGAGAGGAAGAGAGGACAGCAGGACGA	True	13	0	3	15	0	0	0	1	0	0
A_CH52.02	2	0	2.31625033068828e-06	20180829_SQUISH14	1.0	GAGGAGAGAGGAAGAGAGGACAGCAGGAGCA	True	13	0	3	15	0	0	1	0	0	0
A_CH52.02	2	0	2.31625033068828e-06	20180829_SQUISH14	1.0	GAGGAGAGAGGAAGAGAGGACAGGACCAGGA	True	13	0	3	15	0	0	1	0	0	0
A_CH52.02	2	0	2.31625033068828e-06	20180829_SQUISH14	1.0	GAGGAGAGAGGAAGAGAGGACAGGAGCAGCA	True	13	0	3	15	0	1	0	0	0	0
A_CH52.02	2	0	2.31625033068828e-06	20180829_SQUISH14	1.0	GAGGAGAGAGGAAGAGAGGACAGGAGGACCA	True	13	0	3	15	0	1	0	0	0	0
A_CH52.02	2	0	2.31625033068828e-06	20180829_SQUISH14	1.0	GAGGAGAGAGGAAGAGAGGACAGGAGGAGGA	True	13	0	1	17	0	1	0	0	0	0
A_CH52.02	2	0	2.31625033068828e-06	20180829_SQUISH14	1.0	GAGGAGAGAGGAAGAGAGGAGACCACCACCA	True	13	0	6	12	0	1	0	0	0	0
A_CH52.02	2	0	2.31625033068828e-06	20180829_SQUISH14	1.0	GAGGAGAGAGGAAGAGAGGAGACCACCAGCA	True	13	0	5	13	0	0	1	0	0	0
A_CH52.02	2	0	2.31625033068828e-06	20180829_SQUISH14	1.0	GAGGAGAGAGGAAGAGAGGAGACCACGAGCA	True	13	0	4	14	0	1	0	0	0	0
A_CH52.02	2	0	2.31625033068828e-06	20180829_SQUISH14	1.0	GAGGAGAGAGGAAGAGAGGAGACCAGCACGA	True	13	0	4	14	1	0	1	0	0	0
A_CH52.02	2	0	2.31625033068828e-06	20180829_SQUISH14	1.0	GAGGAGAGAGGAAGAGAGGAGACCAGGACCA	True	13	0	4	14	0	2	0	0	0	0
A_CH52.02	2	0	2.31625033068828e-06	20180829_SQUISH14	1.0	GAGGAGAGAGGAAGAGAGGAGACCAGGACGA	True	13	0	3	15	0	0	1	0	0	0
A_CH52.02	2	0	2.31625033068828e-06	20180829_SQUISH14	1.0	GAGGAGAGAGGAAGAGAGGAGACGACCACCA	True	13	0	5	13	1	0	0	0	0	0
A_CH52.02	2	0	2.31625033068828e-06	20180829_SQUISH14	1.0	GAGGAGAGAGGAAGAGAGGAGACGACGACCA	True	13	0	4	14	0	0	1	0	0	0
A_CH52.02	2	0	2.31625033068828e-06	20180829_SQUISH14	1.0	GAGGAGAGAGGAAGAGAGGAGACGACGAGGA	True	13	0	2	16	0	0	1	0	0	0
A_CH52.02	2	0	2.31625033068828e-06	20180829_SQUISH14	1.0	GAGGAGAGAGGAAGAGAGGAGACGAGCACCA	True	13	0	4	14	0	0	0	1	0	0
A_CH52.02	2	0	2.31625033068828e-06	20180829_SQUISH14	1.0	GAGGAGAGAGGAAGAGAGGAGACGAGCACGA	True	13	0	3	15	0	0	1	0	0	0
A_CH52.02	2	0	2.31625033068828e-06	20180829_SQUISH14	1.0	GAGGAGAGAGGAAGAGAGGAGACGAGGACGA	True	13	0	2	16	0	0	0	1	0	0
A_CH52.02	2	0	2.31625033068828e-06	20180829_SQUISH14	1.0	GAGGAGAGAGGAAGAGAGGAGAGCACCACGA	True	13	0	4	14	0	0	1	0	0	0
A_CH52.02	2	0	2.31625033068828e-06	20180829_SQUISH14	1.0	GAGGAGAGAGGAAGAGAGGAGAGCAGCACCA	True	13	0	4	14	1	0	0	0	0	0
A_CH52.02	2	0	2.31625033068828e-06	20180829_SQUISH14	1.0	GAGGAGAGAGGAAGAGAGGAGAGCAGCAGCA	True	13	0	3	15	0	1	0	0	0	0
A_CH52.02	2	0	2.31625033068828e-06	20180829_SQUISH14	1.0	GAGGAGAGAGGAAGAGAGGAGAGCAGCAGGA	True	13	0	2	16	0	0	1	0	0	0
A_CH52.02	2	0	2.31625033068828e-06	20180829_SQUISH14	1.0	GAGGAGAGAGGAAGAGAGGAGAGCAGGACCA	True	13	0	3	15	0	1	0	0	0	0
A_CH52.02	2	0	2.31625033068828e-06	20180829_SQUISH14	1.0	GAGGAGAGAGGAAGAGAGGAGAGCAGGACGA	True	13	0	2	16	1	1	0	0	0	0
A_CH52.02	2	0	2.31625033068828e-06	20180829_SQUISH14	1.0	GAGGAGAGAGGAAGAGAGGAGAGCAGGAGGA	True	13	0	1	17	0	1	0	0	0	0
A_CH52.02	2	0	2.31625033068828e-06	20180829_SQUISH14	1.0	GAGGAGAGAGGAAGAGAGGAGAGGACCACGA	True	13	0	3	15	0	0	1	0	0	0
A_CH52.02	2	0	2.31625033068828e-06	20180829_SQUISH14	1.0	GAGGAGAGAGGAAGAGAGGAGAGGACCAGCA	True	13	0	3	15	1	0	0	0	0	0
A_CH52.02	2	0	2.31625033068828e-06	20180829_SQUISH14	1.0	GAGGAGAGAGGAAGAGAGGAGAGGACCAGGA	True	13	0	2	16	0	2	0	0	0	0
A_CH52.02	2	0	2.31625033068828e-06	20180829_SQUISH14	1.0	GAGGAGAGAGGAAGAGAGGAGAGGACGACGA	True	13	0	2	16	0	0	1	0	0	0
A_CH52.02	2	0	2.31625033068828e-06	20180829_SQUISH14	1.0	GAGGAGAGAGGAAGAGAGGAGAGGAGCACCA	True	13	0	3	15	0	1	0	0	0	0
A_CH52.02	2	0	2.31625033068828e-06	20180829_SQUISH14	1.0	GAGGAGAGAGGAAGAGAGGAGAGGAGGAGCA	True	13	0	1	17	0	1	0	1	0	0
A_CH52.03	3	11	0.185195609890155	20180829_SQUISH14	79954.92	CACCACACACCAAGAGAGGAGAGCACGACGA	True	13	0	10	8	144	301	307	91	5	0
A_CH52.03	3	4	0.185195609890155	20180829_SQUISH14	79954.92	GAGGAGAGAGGAAGAGAGGAGACCACGAGGA	True	13	0	3	15	57	94	109	32	7	4
A_CH52.03	3	2	0.01852164561431312	20180829_SQUISH14	7996.392000000001	CAGGACACACCAACACAGGAGACGACGACGA	True	13	0	10	8	43	54	46	24	2	0
A_CH52.03	3	2	0.0018542491867289315	20180829_SQUISH14	800.5392	CACGAGAGAGCAACACACCACACCACGAGGA	True	13	0	11	7	1	18	9	5	0	0
A_CH52.03	3	1	0.0018542491867289315	20180829_SQUISH14	800.5392	CAGGACACACCAACACAGGACAGCACGACGA	True	13	0	11	7	4	4	7	1	0	0
A_CH52.03	3	0	80.95392000000001	20180829_SQUISH14	80.95392000000001	CACCACACACCAACACACCACACGACGACGA	True	13	0	15	3	0	0	0	0	0	0
A_CH52.03	3	0	2.31625033068828e-06	20180829_SQUISH14	1.0	AACCACACACCAAGAGAGGAGAGCACGACGA	False	14	0	9	8	1	1	2	1	0	0
A_CH52.03	3	0	2.31625033068828e-06	20180829_SQUISH14	1.0	AACGAGAGAGCAACACACCACACCACGAGGA	False	14	0	10	7	1	0	0	0	0	0
A_CH52.03	3	0	2.31625033068828e-06	20180829_SQUISH14	1.0	AAGGAGAGAGGAAGAGAGGAGACCACGAGGA	False	14	0	3	14	0	1	1	0	0	0
A_CH52.03	3	0	2.31625033068828e-06	20180829_SQUISH14	1.0	AAGGAGAGAGGAAGAGGGGAGACCAGGAGCA	False	13	0	3	15	1	0	0	0	0	0
A_CH52.03	3	0	2.31625033068828e-06	20180829_SQUISH14	1.0	ACACACCAACACAGAGAGACGACGAGGAGGA	False	14	0	8	9	0	0	0	1	0	0
A_CH52.03	3	0	2.31625033068828e-06	20180829_SQUISH14	1.0	ACCAAGAGAGGAAGAGAGCAGACCACCAGCA	False	14	0	8	9	1	0	0	0	0	0
A_CH52.03	3	0	2.31625033068828e-06	20180829_SQUISH14	1.0	ACCACAACACCAAGAGAGGAGAGCACGACGA	False	14	0	9	8	0	1	1	0	0	0
A_CH52.03	3	0	2.31625033068828e-06	20180829_SQUISH14	1.0	ACCACACAACCAAGAGAGGAGAGCACGACGA	False	14	0	9	8	0	2	0	0	0	0
A_CH52.03	3	0	2.31625033068828e-06	20180829_SQUISH14	1.0	ACCACACACCAAAGAGAGGAGAGCACGACGA	False	14	0	9	8	1	1	4	0	0	0
A_CH52.03	3	0	2.31625033068828e-06	20180829_SQUISH14	1.0	ACCACCACACCAAGAGAGGAGAGCACGACGA	False	13	0	10	8	1	0	0	0	0	0
A_CH52.03	3	0	2.31625033068828e-06	20180829_SQUISH14	1.0	ACCCACACACCAAGAGAGGAGAGCACGACGA	False	13	0	10	8	1	0	0	0	0	0
A_CH52.03	3	0	2.31625033068828e-06	20180829_SQUISH14	1.0	ACGAAGAGAGCAACACACCACACCACGAGGA	False	14	0	10	7	0	0	0	1	0	0
A_CH52.03	3	0	2.31625033068828e-06	20180829_SQUISH14	1.0	AGGACAACACCAACACAGGAGACGACGACGA	False	14	0	9	8	0	0	1	0	0	0
A_CH52.03	3	0	2.31625033068828e-06	20180829_SQUISH14	1.0	AGGACACACCAAACACAGGAGACGACGACGA	False	14	0	9	8	0	0	1	0	0	0
A_CH52.03	3	0	2.31625033068828e-06	20180829_SQUISH14	1.0	AGGAGAGAGGAAAGAGAGGAGACCACGAGGA	False	14	0	3	14	0	1	0	0	0	0
A_CH52.03	3	0	2.31625033068828e-06	20180829_SQUISH14	1.0	AGGAGAGAGGGAAGAGAGGAGACCACGAGGA	False	13	0	3	15	1	0	0	0	0	0
A_CH52.03	3	0	2.31625033068828e-06	20180829_SQUISH14	1.0	AGGGACACACCAACACAGGAGACGACGACGA	False	13	0	9	9	0	1	0	0	0	0
A_CH52.03	3	0	2.31625033068828e-06	20180829_SQUISH14	1.0	AGGGAGAGAGGAAGAGAGGAGACCACGAGGA	False	13	0	3	15	0	0	0	1	0	0
A_CH52.03	3	0	2.31625033068828e-06	20180829_SQUISH14	1.0	CAACACACACCAAGAGAGGAGAGCACGACGA	False	14	0	9	8	0	0	1	0	0	0
A_CH52.03	3	0	2.31625033068828e-06	20180829_SQUISH14	1.0	CAACCACACACCAGAGAGGAGAGCACGACGA	False	13	0	10	8	1	0	0	0	0	0
A_CH52.03	3	0	2.31625033068828e-06	20180829_SQUISH14	1.0	CACACACACCAAAGAGAGGAGAGCACGACGA	False	14	0	9	8	0	0	1	1	0	0
A_CH52.03	3	0	2.31625033068828e-06	20180829_SQUISH14	1.0	CACCACACACCAAGACAGCAAACGACGAGGA	False	14	0	11	6	0	1	0	0	0	0
A_CH52.03	3	0	2.31625033068828e-06	20180829_SQUISH14	1.0	CACCACACACCAAGAGAGGAGAAGCACGACG	False	13	0	10	8	0	0	1	0	0	0
A_CH52.03	3	0	2.31625033068828e-06	20180829_SQUISH14	1.0	CACCACACACCAAGAGAGGAGAGCACGACGT	False	12	1	10	8	0	0	1	0	0	0
A_CH52.03	3	0	2.31625033068828e-06	20180829_SQUISH14	1.0	CACCACACACCAAGAGAGGAGAGCACGAGAC	False	13	0	10	8	0	1	0	0	0	0
A_CH52.03	3	0	2.31625033068828e-06	20180829_SQUISH14	1.0	CACCACACACCAAGAGAGGAGAGCACGATGA	False	13	1	9	8	0	1	0	0	0	0
A_CH52.03	3	0	2.31625033068828e-06	20180829_SQUISH14	1.0	CACCACACACCAAGAGAGGAGAGCAGACGAG	False	13	0	9	9	0	1	1	1	0	0
A_CH52.03	3	0	2.31625033068828e-06	20180829_SQUISH14	1.0	CACCACACACCAAGAGAGGAGAGCGCGACGA	False	12	0	10	9	0	0	1	0	0	0
A_CH52.03	3	0	2.31625033068828e-06	20180829_SQUISH14	1.0	CACCACACACCAAGAGAGGAGCACGACGAGA	False	13	0	10	8	0	1	0	0	0	0
A_CH52.03	3	0	2.31625033068828e-06	20180829_SQUISH14	1.0	CACCACACACCAAGAGAGGCGAGCACGACGA	False	12	0	11	8	0	1	0	0	0	0
A_CH52.03	3	0	2.31625033068828e-06	20180829_SQUISH14	1.0	CACCACACACCAAGAGAGGGAGAGCACGACG	False	12	0	10	9	0	0	1	0	0	0
A_CH52.03	3	0	2.31625033068828e-06	20180829_SQUISH14	1.0	CACCACACACCAGGAGAGGAGAGCACGACGA	False	12	0	10	9	1	0	2	0	0	0
A_CH52.03	3	0	2.31625033068828e-06	20180829_SQUISH14	1.0	CACCAGACAGCAAGACAGGACAGCAGCACAC	False	13	0	11	7	0	0	0	1	0	0
A_CH52.03	3	0	2.31625033068828e-06	20180829_SQUISH14	1.0	CACCAGACAGCAAGAGAGGAGAGCAGGACAC	False	13	0	8	10	0	1	0	0	0	0
A_CH52.03	3	0	2.31625033068828e-06	20180829_SQUISH14	1.0	CACCAGAGAGGAAGAGAGCAGAGCAGGACAC	False	13	0	7	11	0	1	0	0	0	0
A_CH52.03	3	1	2.31625033068828e-06	20180829_SQUISH14	1.0	CACGAGAGAGCAACACACCACACCACAGGAG	False	13	0	11	7	0	0	0	0	0	0
A_CH52.03	3	0	2.31625033068828e-06	20180829_SQUISH14	1.0	CACTACACACCAAGAGAGGAGAGCACGACGA	False	13	1	9	8	0	0	1	0	0	0
A_CH52.03	3	0	2.31625033068828e-06	20180829_SQUISH14	1.0	CAGACCACACCAACACAGGAGACGACGACGA	False	13	0	11	7	1	0	0	0	0	0
A_CH52.03	3	0	2.31625033068828e-06	20180829_SQUISH14	1.0	CAGCACACAGGAACAGAGGAGAGCACCAGAC	False	13	0	9	9	0	0	1	0	0	0
A_CH52.03	3	0	2.31625033068828e-06	20180829_SQUISH14	1.0	CAGCAGAGACCAACACACGAGACGAGCACAC	False	13	0	11	7	1	0	0	0	0	0
A_CH52.03	3	0	2.31625033068828e-06	20180829_SQUISH14	1.0	CAGGACACACCAACACAGGACAGCACGACAC	False	13	0	12	6	1	0	0	0	0	0
A_CH52.03	3	0	2.31625033068828e-06	20180829_SQUISH14	1.0	CAGGACACACCAACACAGGAGACAACGACGA	False	14	0	10	7	0	0	0	1	0	0
A_CH52.03	3	0	2.31625033068828e-06	20180829_SQUISH14	1.0	CAGGACACACCAACACAGGAGACGACGACAG	False	13	0	10	8	1	0	0	0	0	0
A_CH52.03	3	0	2.31625033068828e-06	20180829_SQUISH14	1.0	CAGGACACACCAACACAGGGGACGACGACGA	False	12	0	10	9	0	1	0	0	0	0
A_CH52.03	3	0	2.31625033068828e-06	20180829_SQUISH14	1.0	CAGGACACACCAACACGGGAGACGACGACGA	False	12	0	10	9	0	0	1	0	0	0
A_CH52.03	3	0	2.31625033068828e-06	20180829_SQUISH14	1.0	CAGGACACACCAACATAGGAGACGACGACGA	False	13	1	9	8	0	0	0	1	0	0
A_CH52.03	3	0	2.31625033068828e-06	20180829_SQUISH14	1.0	CCACACACCAAGAGAGAGAGCACGACGAGCA	False	13	0	10	8	0	1	0	0	0	0
A_CH52.03	3	0	2.31625033068828e-06	20180829_SQUISH14	1.0	CCCACACAACCAAGAGAGGAGAGCACGACGA	False	13	0	10	8	1	0	0	0	0	0
A_CH52.03	3	0	2.31625033068828e-06	20180829_SQUISH14	1.0	CGGGACACACCAACACAGGAGACGACGACGA	False	12	0	10	9	0	1	0	0	0	0
A_CH52.03	3	0	2.31625033068828e-06	20180829_SQUISH14	1.0	GAGCACACACGAACAGAGGAGAGCAGGACAG	False	13	0	7	11	0	1	0	0	0	0
A_CH52.03	3	0	2.31625033068828e-06	20180829_SQUISH14	1.0	GAGCAGACACCAAGACAGGAGACCAGCACAC	False	13	0	10	8	0	0	1	0	0	0
A_CH52.03	3	0	2.31625033068828e-06	20180829_SQUISH14	1.0	GAGGAGAAGGGAAGAGAGGAGACCACGACCA	False	13	0	5	13	0	0	0	1	0	0
A_CH52.03	3	0	2.31625033068828e-06	20180829_SQUISH14	1.0	GAGGAGACAGGAAGACAGGACAGGACGACAG	False	13	0	5	13	0	0	1	0	0	0
A_CH52.03	3	0	2.31625033068828e-06	20180829_SQUISH14	1.0	GAGGAGAGAGGAAGAGAGAAGACCACGAGGA	False	14	0	3	14	0	0	1	0	0	0
A_CH52.03	3	0	2.31625033068828e-06	20180829_SQUISH14	1.0	GAGGAGAGAGGAAGAGAGAAGACCAGGAGGA	False	14	0	2	15	0	0	1	0	0	0
A_CH52.03	3	0	2.31625033068828e-06	20180829_SQUISH14	1.0	GAGGAGAGAGGAAGAGAGACCACGAGGAGGA	False	13	0	3	15	0	1	0	0	0	0
A_CH52.03	3	0	2.31625033068828e-06	20180829_SQUISH14	1.0	GAGGAGAGAGGAAGAGAGAGACACGAGGAGG	False	13	0	2	16	0	0	1	0	0	0
A_CH52.03	3	0	2.31625033068828e-06	20180829_SQUISH14	1.0	GAGGAGAGAGGAAGAGAGGAACCACGAGGAC	False	13	0	4	14	1	0	0	0	0	0
A_CH52.03	3	0	2.31625033068828e-06	20180829_SQUISH14	1.0	GAGGAGAGAGGAAGAGAGGAACGAGGAGCAG	False	13	0	2	16	0	1	0	0	0	0
A_CH52.03	3	0	2.31625033068828e-06	20180829_SQUISH14	1.0	GAGGAGAGAGGAAGAGAGGACCACGAGGACG	False	12	0	4	15	0	1	0	0	0	0
A_CH52.03	3	0	2.31625033068828e-06	20180829_SQUISH14	1.0	GAGGAGAGAGGAAGAGAGGACCACGAGGAGG	False	12	0	3	16	1	0	0	0	0	0
A_CH52.03	3	0	2.31625033068828e-06	20180829_SQUISH14	1.0	GAGGAGAGAGGAAGAGAGGAGACACGAGGAG	False	13	0	2	16	1	1	1	0	0	0
A_CH52.03	3	0	2.31625033068828e-06	20180829_SQUISH14	1.0	GAGGAGAGAGGAAGAGAGGAGACCACTAGGA	False	13	1	3	14	0	1	0	0	0	0
A_CH52.03	3	0	2.31625033068828e-06	20180829_SQUISH14	1.0	GAGGAGAGAGGAAGAGAGGAGACCAGAGGAC	False	13	0	3	15	0	1	0	0	0	0
A_CH52.03	3	0	2.31625033068828e-06	20180829_SQUISH14	1.0	GAGGAGAGAGGAAGAGAGGAGACTACGAGGA	False	13	1	2	15	0	0	0	1	0	0
A_CH52.03	3	0	2.31625033068828e-06	20180829_SQUISH14	1.0	GAGGAGAGAGGAAGAGAGGAGATCACGAGGA	False	13	1	2	15	0	0	0	1	0	0
A_CH52.03	3	0	2.31625033068828e-06	20180829_SQUISH14	1.0	GAGGAGAGAGGAAGAGAGGAGCACGAGGAGC	False	12	0	3	16	0	0	1	0	0	0
A_CH52.03	3	0	2.31625033068828e-06	20180829_SQUISH14	1.0	GAGGAGAGAGGAAGAGAGGAGCCACGAGGAG	False	12	0	3	16	1	1	0	0	0	0
A_CH52.03	3	0	2.31625033068828e-06	20180829_SQUISH14	1.0	GAGGAGAGAGGAAGAGAGGCACGAGGACGAC	False	12	0	4	15	0	0	0	1	0	0
A_CH52.03	3	0	2.31625033068828e-06	20180829_SQUISH14	1.0	GAGGAGAGAGGAAGAGAGGGGACCACGAGGA	False	12	0	3	16	0	0	2	1	1	0
A_CH52.03	3	0	2.31625033068828e-06	20180829_SQUISH14	1.0	GAGGAGAGAGGAAGAGGGGAGACCACGAGGA	False	12	0	3	16	2	3	3	1	0	0
A_CH52.03	3	0	2.31625033068828e-06	20180829_SQUISH14	1.0	GAGGAGAGGGGAAGAGAGGAGACCACGAGGA	False	12	0	3	16	1	0	0	0	0	0
A_CH52.03	3	0	2.31625033068828e-06	20180829_SQUISH14	1.0	GATGAGAGAGGAAGAGAGGAGACCACGAGGA	False	13	1	3	14	0	0	1	0	0	0
A_CH52.03	3	0	2.31625033068828e-06	20180829_SQUISH14	1.0	GGACACACCAACACAGAGACGACGACGAGGA	False	13	0	9	9	0	0	0	1	0	0
A_CH52.03	3	0	2.31625033068828e-06	20180829_SQUISH14	1.0	CACCACACACCAACACACGACACCACGAGGA	True	13	0	14	4	0	1	0	0	0	0
A_CH52.03	3	0	2.31625033068828e-06	20180829_SQUISH14	1.0	CACCACACACCAACACACGAGACGAGCACCA	True	13	0	14	4	0	1	0	0	0	0
A_CH52.03	3	0	2.31625033068828e-06	20180829_SQUISH14	1.0	CACCACACACCAACACAGCAGAGCACGACCA	True	13	0	14	4	1	0	0	0	0	0
A_CH52.03	3	0	2.31625033068828e-06	20180829_SQUISH14	1.0	CACCACACACCAACAGACCACACCAGGAGGA	True	13	0	13	5	0	1	0	0	0	0
A_CH52.03	3	0	2.31625033068828e-06	20180829_SQUISH14	1.0	CACCACACACCAACAGACCACACGAGGACCA	True	13	0	14	4	0	1	0	0	0	0
A_CH52.03	3	0	2.31625033068828e-06	20180829_SQUISH14	1.0	CACCACACACCAACAGACCACAGCAGGAGCA	True	13	0	13	5	1	0	0	0	0	0
A_CH52.03	3	0	2.31625033068828e-06	20180829_SQUISH14	1.0	CACCACACACCAACAGACCAGAGCAGCAGCA	True	13	0	13	5	0	0	0	1	0	0
A_CH52.03	3	0	2.31625033068828e-06	20180829_SQUISH14	1.0	CACCACACACCAACAGACGAGACCACCACGA	True	13	0	14	4	1	0	0	0	0	0
A_CH52.03	3	0	2.31625033068828e-06	20180829_SQUISH14	1.0	CACCACACACCAACAGAGGAGAGCACCAGGA	True	13	0	11	7	1	0	0	0	0	0
A_CH52.03	3	0	2.31625033068828e-06	20180829_SQUISH14	1.0	CACCACACACCAAGACACGAGAGCACGACCA	True	13	0	13	5	0	0	1	0	0	0
A_CH52.03	3	0	2.31625033068828e-06	20180829_SQUISH14	1.0	CACCACACACCAAGACAGGAGAGGAGCACCA	True	13	0	11	7	0	1	0	0	0	0
A_CH52.03	3	0	2.31625033068828e-06	20180829_SQUISH14	1.0	CACCACACACCAAGAGACCACACCAGGAGGA	True	13	0	12	6	0	1	0	0	0	0
A_CH52.03	3	0	2.31625033068828e-06	20180829_SQUISH14	1.0	CACCACACACCAAGAGACCACAGCACGACGA	True	13	0	13	5	0	0	1	0	0	0
A_CH52.03	3	0	2.31625033068828e-06	20180829_SQUISH14	1.0	CACCACACACCAAGAGAGCACACGACCAGGA	True	13	0	12	6	0	0	1	0	0	0
A_CH52.03	3	0	2.31625033068828e-06	20180829_SQUISH14	1.0	CACCACACACCAAGAGAGCAGACGACCAGGA	True	13	0	11	7	0	0	1	0	0	0
A_CH52.03	3	0	2.31625033068828e-06	20180829_SQUISH14	1.0	CACCACACACCAAGAGAGGACACCACGACGA	True	13	0	12	6	0	1	0	0	0	0
A_CH52.03	3	0	2.31625033068828e-06	20180829_SQUISH14	1.0	CACCACACACCAAGAGAGGACACCAGCACCA	True	13	0	13	5	0	1	0	0	0	0
A_CH52.03	3	0	2.31625033068828e-06	20180829_SQUISH14	1.0	CACCACACACCAAGAGAGGAGACCACCAGCA	True	13	0	12	6	0	0	1	0	0	0
A_CH52.03	3	0	2.31625033068828e-06	20180829_SQUISH14	1.0	CACCACACACCAAGAGAGGAGACCAGCACCA	True	13	0	12	6	1	0	0	0	0	0
A_CH52.03	3	0	2.31625033068828e-06	20180829_SQUISH14	1.0	CACCACACACCAAGAGAGGAGACCAGGACCA	True	13	0	11	7	0	0	1	0	0	0
A_CH52.03	3	0	2.31625033068828e-06	20180829_SQUISH14	1.0	CACCACACACCAAGAGAGGAGACGAGCACCA	True	13	0	11	7	0	0	1	0	0	0
A_CH52.03	3	0	2.31625033068828e-06	20180829_SQUISH14	1.0	CACCACACACCAAGAGAGGAGACGAGGACGA	True	13	0	9	9	1	0	0	0	0	0
A_CH52.03	3	0	2.31625033068828e-06	20180829_SQUISH14	1.0	CACCACACACCAAGAGAGGAGAGCACCACGA	True	13	0	11	7	1	0	0	0	0	0
A_CH52.03	3	0	2.31625033068828e-06	20180829_SQUISH14	1.0	CACCACACACCAAGAGAGGAGAGCACCAGCA	True	13	0	11	7	0	0	1	0	0	0
A_CH52.03	3	0	2.31625033068828e-06	20180829_SQUISH14	1.0	CACCACACACCAAGAGAGGAGAGCACCAGGA	True	13	0	10	8	0	0	1	0	0	0
A_CH52.03	3	0	2.31625033068828e-06	20180829_SQUISH14	1.0	CACCACACACCAAGAGAGGAGAGCACGACCA	True	13	0	11	7	0	0	1	0	0	0
A_CH52.03	3	0	2.31625033068828e-06	20180829_SQUISH14	1.0	CACCACACACCAAGAGAGGAGAGCACGAGGA	True	13	0	9	9	1	0	1	0	0	0
A_CH52.03	3	0	2.31625033068828e-06	20180829_SQUISH14	1.0	CACCACACACCAAGAGAGGAGAGCAGCACCA	True	13	0	11	7	0	0	1	0	0	0
A_CH52.03	3	0	2.31625033068828e-06	20180829_SQUISH14	1.0	CACCACACACCAAGAGAGGAGAGCAGCACGA	True	13	0	10	8	0	0	1	0	0	0
A_CH52.03	3	0	2.31625033068828e-06	20180829_SQUISH14	1.0	CACCACACACCAAGAGAGGAGAGCAGCAGGA	True	13	0	9	9	0	0	1	0	0	0
A_CH52.03	3	0	2.31625033068828e-06	20180829_SQUISH14	1.0	CACCACACACCAAGAGAGGAGAGGACGACGA	True	13	0	9	9	0	2	0	0	0	0
A_CH52.03	3	0	2.31625033068828e-06	20180829_SQUISH14	1.0	CACCACACACCAAGAGAGGAGAGGAGGAGGA	True	13	0	7	11	0	1	0	0	0	0
A_CH52.03	3	0	2.31625033068828e-06	20180829_SQUISH14	1.0	CACCACACAGGAAGACAGCACACCACCAGCA	True	13	0	13	5	0	0	1	0	0	0
A_CH52.03	3	0	2.31625033068828e-06	20180829_SQUISH14	1.0	CACCACAGACCAAGAGAGCACAGCACCACCA	True	13	0	13	5	0	1	0	0	0	0
A_CH52.03	3	1	2.31625033068828e-06	20180829_SQUISH14	1.0	CACCAGACACCAAGAGAGCAGACGACCAGGA	True	13	0	10	8	0	0	0	0	0	0
A_CH52.03	3	0	2.31625033068828e-06	20180829_SQUISH14	1.0	CACCAGAGACCAAGACAGCACACGACGAGGA	True	13	0	10	8	0	0	1	0	0	0
A_CH52.03	3	0	2.31625033068828e-06	20180829_SQUISH14	1.0	CACCAGAGACCAAGAGAGCAGACCAGCACCA	True	13	0	11	7	0	0	1	0	0	0
A_CH52.03	3	0	2.31625033068828e-06	20180829_SQUISH14	1.0	CACCAGAGAGCAAGAGACGACAGCACGAGCA	True	13	0	9	9	0	0	1	0	0	0
A_CH52.03	3	0	2.31625033068828e-06	20180829_SQUISH14	1.0	CACCAGAGAGGAAGAGAGGAGACCACGACCA	True	13	0	8	10	0	0	0	0	1	0
A_CH52.03	3	0	2.31625033068828e-06	20180829_SQUISH14	1.0	CACGACAGACCAAGACACGAGACGACCAGCA	True	13	0	11	7	1	0	0	0	0	0
A_CH52.03	3	0	2.31625033068828e-06	20180829_SQUISH14	1.0	CACGAGACAGGAAGAGACCACAGGAGCACCA	True	13	0	9	9	0	0	1	0	0	0
A_CH52.03	3	0	2.31625033068828e-06	20180829_SQUISH14	1.0	CAGCACACAGGAACACACCACAGGAGCAGCA	True	13	0	11	7	1	0	0	0	0	0
A_CH52.03	3	0	2.31625033068828e-06	20180829_SQUISH14	1.0	CAGCAGACACCAACACAGCACAGCACGACCA	True	13	0	13	5	1	0	0	0	0	0
A_CH52.03	3	0	2.31625033068828e-06	20180829_SQUISH14	1.0	CAGCAGACACCAAGAGACGAGAGGAGGACCA	True	13	0	8	10	0	1	0	0	0	0
A_CH52.03	3	0	2.31625033068828e-06	20180829_SQUISH14	1.0	CAGCAGAGACGAAGAGAGCACAGGAGCAGGA	True	13	0	6	12	0	0	1	0	0	0
A_CH52.03	3	0	2.31625033068828e-06	20180829_SQUISH14	1.0	CAGGACACACCAACACAGGACACGACGAGGA	True	13	0	10	8	0	1	0	0	0	0
A_CH52.03	3	0	2.31625033068828e-06	20180829_SQUISH14	1.0	CAGGACACACCAACACAGGAGACCACGAGCA	True	13	0	11	7	0	0	0	1	0	0
A_CH52.03	3	0	2.31625033068828e-06	20180829_SQUISH14	1.0	CAGGACACACCAACACAGGAGACGACCAGGA	True	13	0	10	8	0	0	0	1	0	0
A_CH52.03	3	0	2.31625033068828e-06	20180829_SQUISH14	1.0	CAGGACACACCAAGAGACGAGAGCACCACCA	True	13	0	11	7	0	0	1	0	0	0
A_CH52.03	3	0	2.31625033068828e-06	20180829_SQUISH14	1.0	CAGGACAGACCAACAGAGCAGACCACGAGGA	True	13	0	9	9	1	0	0	0	0	0
A_CH52.03	3	0	2.31625033068828e-06	20180829_SQUISH14	1.0	CAGGACAGACGAAGAGACCAGACCAGGACCA	True	13	0	9	9	0	1	0	0	0	0
A_CH52.03	3	0	2.31625033068828e-06	20180829_SQUISH14	1.0	CAGGAGAGACGAACACAGGAGACCAGGAGCA	True	13	0	7	11	0	1	0	0	0	0
A_CH52.03	3	0	2.31625033068828e-06	20180829_SQUISH14	1.0	GACGAGAGAGGAACAGACGACACGAGCACGA	True	13	0	7	11	0	0	1	0	0	0
A_CH52.03	3	0	2.31625033068828e-06	20180829_SQUISH14	1.0	GAGCACACACGAAGAGACCAGACCAGCAGGA	True	13	0	9	9	0	0	0	1	0	0
A_CH52.03	3	0	2.31625033068828e-06	20180829_SQUISH14	1.0	GAGCACAGACCAACACACCAGACGACGAGGA	True	13	0	10	8	1	0	0	0	0	0
A_CH52.03	3	0	2.31625033068828e-06	20180829_SQUISH14	1.0	GAGCAGACACGAAGAGAGGAGACGAGGAGCA	True	13	0	5	13	0	1	0	0	0	0
A_CH52.03	3	0	2.31625033068828e-06	20180829_SQUISH14	1.0	GAGCAGACAGGAAGAGAGCAGAGCAGGAGCA	True	13	0	5	13	0	0	1	0	0	0
A_CH52.03	3	0	2.31625033068828e-06	20180829_SQUISH14	1.0	GAGCAGAGAGCAAGAGAGCAGACCACCAGGA	True	13	0	7	11	0	0	1	0	0	0
A_CH52.03	3	0	2.31625033068828e-06	20180829_SQUISH14	1.0	GAGGACACAGGAACACAGGAGACCAGCAGGA	True	13	0	7	11	0	1	0	0	0	0
A_CH52.03	3	0	2.31625033068828e-06	20180829_SQUISH14	1.0	GAGGACAGAGCAAGACAGGACAGGACGAGGA	True	13	0	5	13	0	0	1	0	0	0
A_CH52.03	3	0	2.31625033068828e-06	20180829_SQUISH14	1.0	GAGGAGACAGGAACACACCAGAGGACCAGGA	True	13	0	7	11	0	0	0	1	0	0
A_CH52.03	3	0	2.31625033068828e-06	20180829_SQUISH14	1.0	GAGGAGACAGGAAGAGAGGAGACGACGAGGA	True	13	0	3	15	1	0	0	0	0	0
A_CH52.03	3	0	2.31625033068828e-06	20180829_SQUISH14	1.0	GAGGAGAGAGGAACACACGAGAGGAGGAGGA	True	13	0	3	15	0	0	1	0	0	0
A_CH52.03	3	0	2.31625033068828e-06	20180829_SQUISH14	1.0	GAGGAGAGAGGAAGACACCAGACCAGGAGGA	True	13	0	5	13	1	0	0	0	0	0
A_CH52.03	3	0	2.31625033068828e-06	20180829_SQUISH14	1.0	GAGGAGAGAGGAAGACACGAGACCACGAGGA	True	13	0	5	13	0	0	0	1	0	0
A_CH52.03	3	0	2.31625033068828e-06	20180829_SQUISH14	1.0	GAGGAGAGAGGAAGACAGCACACCAGGAGCA	True	13	0	6	12	0	1	0	0	0	0
A_CH52.03	3	0	2.31625033068828e-06	20180829_SQUISH14	1.0	GAGGAGAGAGGAAGACAGCACACGAGGAGCA	True	13	0	5	13	1	0	0	0	0	0
A_CH52.03	3	0	2.31625033068828e-06	20180829_SQUISH14	1.0	GAGGAGAGAGGAAGACAGGACACGAGCAGCA	True	13	0	5	13	0	0	1	0	0	0
A_CH52.03	3	0	2.31625033068828e-06	20180829_SQUISH14	1.0	GAGGAGAGAGGAAGAGACGACACGACCACGA	True	13	0	6	12	0	0	1	0	0	0
A_CH52.03	3	0	2.31625033068828e-06	20180829_SQUISH14	1.0	GAGGAGAGAGGAAGAGAGCACACCAGGACGA	True	13	0	5	13	0	0	1	0	0	0
A_CH52.03	3	0	2.31625033068828e-06	20180829_SQUISH14	1.0	GAGGAGAGAGGAAGAGAGGACACCACCACCA	True	13	0	7	11	0	0	0	1	0	0
A_CH52.03	3	0	2.31625033068828e-06	20180829_SQUISH14	1.0	GAGGAGAGAGGAAGAGAGGACACCACCACGA	True	13	0	6	12	0	0	1	0	0	0
A_CH52.03	3	0	2.31625033068828e-06	20180829_SQUISH14	1.0	GAGGAGAGAGGAAGAGAGGACACCACCAGGA	True	13	0	5	13	0	1	0	0	0	0
A_CH52.03	3	0	2.31625033068828e-06	20180829_SQUISH14	1.0	GAGGAGAGAGGAAGAGAGGACACCACGAGCA	True	13	0	5	13	0	0	1	0	0	0
A_CH52.03	3	0	2.31625033068828e-06	20180829_SQUISH14	1.0	GAGGAGAGAGGAAGAGAGGACACGAGGACCA	True	13	0	4	14	1	0	0	0	0	0
A_CH52.03	3	0	2.31625033068828e-06	20180829_SQUISH14	1.0	GAGGAGAGAGGAAGAGAGGACAGCACCACCA	True	13	0	6	12	0	1	0	0	0	0
A_CH52.03	3	0	2.31625033068828e-06	20180829_SQUISH14	1.0	GAGGAGAGAGGAAGAGAGGACAGGACCAGCA	True	13	0	4	14	0	1	0	0	0	0
A_CH52.03	3	0	2.31625033068828e-06	20180829_SQUISH14	1.0	GAGGAGAGAGGAAGAGAGGACAGGACGAGCA	True	13	0	3	15	1	0	0	0	0	0
A_CH52.03	3	0	2.31625033068828e-06	20180829_SQUISH14	1.0	GAGGAGAGAGGAAGAGAGGACAGGAGGAGGA	True	13	0	1	17	0	0	1	0	0	0
A_CH52.03	3	0	2.31625033068828e-06	20180829_SQUISH14	1.0	GAGGAGAGAGGAAGAGAGGAGACCACCACCA	True	13	0	6	12	0	0	0	1	0	0
A_CH52.03	3	0	2.31625033068828e-06	20180829_SQUISH14	1.0	GAGGAGAGAGGAAGAGAGGAGACCACCAGCA	True	13	0	5	13	0	0	1	0	0	0
A_CH52.03	3	0	2.31625033068828e-06	20180829_SQUISH14	1.0	GAGGAGAGAGGAAGAGAGGAGACCACCAGGA	True	13	0	4	14	0	0	2	0	0	0
A_CH52.03	3	0	2.31625033068828e-06	20180829_SQUISH14	1.0	GAGGAGAGAGGAAGAGAGGAGACCACGACCA	True	13	0	5	13	0	1	0	0	0	0
A_CH52.03	3	0	2.31625033068828e-06	20180829_SQUISH14	1.0	GAGGAGAGAGGAAGAGAGGAGACCACGACGA	True	13	0	4	14	0	0	1	0	0	0
A_CH52.03	3	0	2.31625033068828e-06	20180829_SQUISH14	1.0	GAGGAGAGAGGAAGAGAGGAGACCAGCAGCA	True	13	0	4	14	0	0	1	0	0	0
A_CH52.03	3	0	2.31625033068828e-06	20180829_SQUISH14	1.0	GAGGAGAGAGGAAGAGAGGAGACCAGGACGA	True	13	0	3	15	0	0	1	0	0	0
A_CH52.03	3	0	2.31625033068828e-06	20180829_SQUISH14	1.0	GAGGAGAGAGGAAGAGAGGAGACCAGGAGCA	True	13	0	3	15	0	0	0	1	0	0
A_CH52.03	3	0	2.31625033068828e-06	20180829_SQUISH14	1.0	GAGGAGAGAGGAAGAGAGGAGACCAGGAGGA	True	13	0	2	16	0	2	0	0	0	0
A_CH52.03	3	0	2.31625033068828e-06	20180829_SQUISH14	1.0	GAGGAGAGAGGAAGAGAGGAGACGACCAGGA	True	13	0	3	15	0	0	1	0	0	0
A_CH52.03	3	0	2.31625033068828e-06	20180829_SQUISH14	1.0	GAGGAGAGAGGAAGAGAGGAGACGACGACGA	True	13	0	3	15	1	0	0	1	0	0
A_CH52.03	3	0	2.31625033068828e-06	20180829_SQUISH14	1.0	GAGGAGAGAGGAAGAGAGGAGACGACGAGCA	True	13	0	3	15	1	1	0	0	0	0
A_CH52.03	3	0	2.31625033068828e-06	20180829_SQUISH14	1.0	GAGGAGAGAGGAAGAGAGGAGACGACGAGGA	True	13	0	2	16	0	0	1	0	0	0
A_CH52.03	3	0	2.31625033068828e-06	20180829_SQUISH14	1.0	GAGGAGAGAGGAAGAGAGGAGACGAGCACCA	True	13	0	4	14	0	0	1	0	0	0
A_CH52.03	3	0	2.31625033068828e-06	20180829_SQUISH14	1.0	GAGGAGAGAGGAAGAGAGGAGACGAGCACGA	True	13	0	3	15	0	0	0	1	0	0
A_CH52.03	3	0	2.31625033068828e-06	20180829_SQUISH14	1.0	GAGGAGAGAGGAAGAGAGGAGAGCACCACCA	True	13	0	5	13	1	0	0	0	0	0
A_CH52.03	3	0	2.31625033068828e-06	20180829_SQUISH14	1.0	GAGGAGAGAGGAAGAGAGGAGAGCAGCAGCA	True	13	0	3	15	0	0	1	0	0	0
A_CH52.03	3	0	2.31625033068828e-06	20180829_SQUISH14	1.0	GAGGAGAGAGGAAGAGAGGAGAGGACGACCA	True	13	0	3	15	0	1	1	0	0	0
A_CH52.03	3	0	2.31625033068828e-06	20180829_SQUISH14	1.0	GAGGAGAGAGGAAGAGAGGAGAGGACGAGCA	True	13	0	2	16	0	0	1	0	0	0
A_CH52.03	3	0	2.31625033068828e-06	20180829_SQUISH14	1.0	GAGGAGAGAGGAAGAGAGGAGAGGAGCACCA	True	13	0	3	15	0	0	1	0	0	0
A_CH52.03	3	0	2.31625033068828e-06	20180829_SQUISH14	1.0	GAGGAGAGAGGAAGAGAGGAGAGGAGGACCA	True	13	0	2	16	0	1	0	0	0	0
A_CH52.03	3	0	2.31625033068828e-06	20180829_SQUISH14	1.0	GAGGAGAGAGGAAGAGAGGAGAGGAGGAGCA	True	13	0	1	17	0	0	0	1	0	0
A_CH52.03	3	0	2.31625033068828e-06	20180829_SQUISH14	1.0	GAGGAGAGAGGAAGAGAGGAGAGGAGGAGGA	True	13	0	0	18	0	0	1	0	0	0
A_CH52.04	4	1	0.185195609890155	20180829_SQUISH14	79954.92	CACCACACACCAAGAGAGGAGAGCACGACGA	True	13	0	10	8	0	104	134	37	3	0
A_CH52.04	4	1	0.185195609890155	20180829_SQUISH14	79954.92	GAGGAGAGAGGAAGAGAGGAGACCACGAGGA	True	13	0	3	15	0	47	44	7	2	1
A_CH52.04	4	0	0.01852164561431312	20180829_SQUISH14	7996.392000000001	CAGGACACACCAACACAGGAGACGACGACGA	True	13	0	10	8	0	20	23	7	0	0
A_CH52.04	4	0	0.0018542491867289315	20180829_SQUISH14	800.5392	CACGAGAGAGCAACACACCACACCACGAGGA	True	13	0	11	7	0	6	5	3	0	0
A_CH52.04	4	0	0.0018542491867289315	20180829_SQUISH14	800.5392	CAGGACACACCAACACAGGACAGCACGACGA	True	13	0	11	7	0	2	1	0	0	0
A_CH52.04	4	0	80.95392000000001	20180829_SQUISH14	80.95392000000001	CACCACACACCAACACACCACACGACGACGA	True	13	0	15	3	0	0	0	0	0	0
A_CH52.04	4	0	2.31625033068828e-06	20180829_SQUISH14	1.0	AACCACACACCAAGAGAGGAGAGCACGACGA	False	14	0	9	8	0	0	1	0	0	0
A_CH52.04	4	0	2.31625033068828e-06	20180829_SQUISH14	1.0	AAGGAGAGAGGAAGAGAGGAGACCACGAGGA	False	14	0	3	14	0	1	0	0	0	0
A_CH52.04	4	0	2.31625033068828e-06	20180829_SQUISH14	1.0	ACCACACAACCAAGAGAGGAGAGCACGACGA	False	14	0	9	8	0	0	1	0	0	0
A_CH52.04	4	0	2.31625033068828e-06	20180829_SQUISH14	1.0	ACCACACACCAAAGAGAGGAGAGCACGACGA	False	14	0	9	8	0	0	0	1	0	0
A_CH52.04	4	0	2.31625033068828e-06	20180829_SQUISH14	1.0	ACCACACACCCAAGAGAGGAGAGCACGACGA	False	13	0	10	8	0	0	1	0	0	0
A_CH52.04	4	0	2.31625033068828e-06	20180829_SQUISH14	1.0	AGGACAACACCAACACAGGAGACGACGACGA	False	14	0	9	8	0	0	1	0	0	0
A_CH52.04	4	0	2.31625033068828e-06	20180829_SQUISH14	1.0	AGGACACACCCAACACAGGAGACGACGACGA	False	13	0	10	8	0	1	0	0	0	0
A_CH52.04	4	0	2.31625033068828e-06	20180829_SQUISH14	1.0	AGGAGAGAAGGAAGAGAGGAGACCACGAGGA	False	14	0	3	14	0	0	1	0	0	0
A_CH52.04	4	0	2.31625033068828e-06	20180829_SQUISH14	1.0	AGGGAGAGAGGAAGAGAGGAGACCACGAGGA	False	13	0	3	15	0	0	1	0	0	0
A_CH52.04	4	0	2.31625033068828e-06	20180829_SQUISH14	1.0	CACCACACACCAAAGGAGAGCACGACGAGGA	False	13	0	10	8	0	1	0	0	0	0
A_CH52.04	4	0	2.31625033068828e-06	20180829_SQUISH14	1.0	CACCACACACCAAGAGAGGAGAGCAGACGAG	False	13	0	9	9	0	0	1	0	0	0
A_CH52.04	4	0	2.31625033068828e-06	20180829_SQUISH14	1.0	CACCACACACCAAGAGAGGGAGAGCACGACG	False	12	0	10	9	0	1	0	0	0	0
A_CH52.04	4	0	2.31625033068828e-06	20180829_SQUISH14	1.0	CACCACACACCAGGAGAGGAGAGCACGACGA	False	12	0	10	9	0	1	0	1	0	0
A_CH52.04	4	0	2.31625033068828e-06	20180829_SQUISH14	1.0	CAGCAGACAGCAACAGAGGACACCACGACAA	False	14	0	10	7	0	1	0	0	0	0
A_CH52.04	4	0	2.31625033068828e-06	20180829_SQUISH14	1.0	CAGCAGAGAGCAAGACAGCACACGAGGACAG	False	13	0	8	10	0	0	1	0	0	0
A_CH52.04	4	0	2.31625033068828e-06	20180829_SQUISH14	1.0	CATCACACACCAAGAGAGGAGAGCACGACGA	False	13	1	9	8	0	1	0	0	0	0
A_CH52.04	4	0	2.31625033068828e-06	20180829_SQUISH14	1.0	GAGGAGAGAGAAAGAGAGGAGACCACGAGGA	False	14	0	3	14	0	1	0	0	0	0
A_CH52.04	4	0	2.31625033068828e-06	20180829_SQUISH14	1.0	GAGGAGAGAGGAAGAGGGGAGACCACGAGGA	False	12	0	3	16	0	0	1	2	0	0
A_CH52.04	4	0	2.31625033068828e-06	20180829_SQUISH14	1.0	GGAGAGAGGAAGAAGGAGACCACGAGGAGCA	False	13	0	4	14	0	0	1	0	0	0
A_CH52.04	4	0	2.31625033068828e-06	20180829_SQUISH14	1.0	CACCACACACCAACACACCACACCACGAGCA	True	13	0	16	2	0	0	0	0	1	0
A_CH52.04	4	0	2.31625033068828e-06	20180829_SQUISH14	1.0	CACCACACACCAAGAGAGGACACCACGAGGA	True	13	0	11	7	0	0	0	1	0	0
A_CH52.04	4	0	2.31625033068828e-06	20180829_SQUISH14	1.0	CACCACACACCAAGAGAGGAGACCACGACGA	True	13	0	11	7	0	1	0	0	0	0
A_CH52.04	4	0	2.31625033068828e-06	20180829_SQUISH14	1.0	CACCACACACCAAGAGAGGAGACCAGCAGCA	True	13	0	11	7	0	0	0	1	0	0
A_CH52.04	4	0	2.31625033068828e-06	20180829_SQUISH14	1.0	CACCACACACCAAGAGAGGAGACGAGCAGCA	True	13	0	10	8	0	1	0	0	0	0
A_CH52.04	4	0	2.31625033068828e-06	20180829_SQUISH14	1.0	CACCACACACCAAGAGAGGAGAGCACCACGA	True	13	0	11	7	0	0	1	0	0	0
A_CH52.04	4	0	2.31625033068828e-06	20180829_SQUISH14	1.0	CACCACACACCAAGAGAGGAGAGCACGACCA	True	13	0	11	7	0	1	0	0	0	0
A_CH52.04	4	0	2.31625033068828e-06	20180829_SQUISH14	1.0	CACCACACACCAAGAGAGGAGAGCACGAGCA	True	13	0	10	8	0	0	1	0	0	0
A_CH52.04	4	0	2.31625033068828e-06	20180829_SQUISH14	1.0	CACCACACACCAAGAGAGGAGAGCAGCACGA	True	13	0	10	8	0	0	0	1	0	0
A_CH52.04	4	0	2.31625033068828e-06	20180829_SQUISH14	1.0	CACCACACACCAAGAGAGGAGAGGACGACGA	True	13	0	9	9	0	1	0	0	0	0
A_CH52.04	4	0	2.31625033068828e-06	20180829_SQUISH14	1.0	CACCACACACCAAGAGAGGAGAGGACGAGGA	True	13	0	8	10	0	0	1	0	0	0
A_CH52.04	4	0	2.31625033068828e-06	20180829_SQUISH14	1.0	CACCACACACCAAGAGAGGAGAGGAGCACGA	True	13	0	9	9	0	0	0	1	0	0
A_CH52.04	4	0	2.31625033068828e-06	20180829_SQUISH14	1.0	CACCACACACCAAGAGAGGAGAGGAGGAGGA	True	13	0	7	11	0	0	1	0	0	0
A_CH52.04	4	0	2.31625033068828e-06	20180829_SQUISH14	1.0	CACCACACACGAACACACGAGAGGAGGACCA	True	13	0	11	7	0	1	0	0	0	0
A_CH52.04	4	0	2.31625033068828e-06	20180829_SQUISH14	1.0	CACGAGAGAGCAACACACCACACCACGAGCA	True	13	0	12	6	0	0	1	0	0	0
A_CH52.04	4	0	2.31625033068828e-06	20180829_SQUISH14	1.0	CAGCACACACGAAGACACGAGACGACCACCA	True	13	0	12	6	0	1	0	0	0	0
A_CH52.04	4	0	2.31625033068828e-06	20180829_SQUISH14	1.0	CAGCACAGACCAACACACCAGACCACCACCA	True	13	0	15	3	0	1	0	0	0	0
A_CH52.04	4	0	2.31625033068828e-06	20180829_SQUISH14	1.0	CAGGACACACCAACACACGAGACCAGGAGGA	True	13	0	10	8	0	0	1	0	0	0
A_CH52.04	4	0	2.31625033068828e-06	20180829_SQUISH14	1.0	CAGGACACACCAACACAGGACACGACCAGGA	True	13	0	11	7	0	0	0	1	0	0
A_CH52.04	4	0	2.31625033068828e-06	20180829_SQUISH14	1.0	CAGGACACACCAACACAGGAGACCAGCACGA	True	13	0	11	7	0	1	0	0	0	0
A_CH52.04	4	0	2.31625033068828e-06	20180829_SQUISH14	1.0	CAGGAGAGACGAAGAGAGCACACCAGGACGA	True	13	0	7	11	0	0	1	0	0	0
A_CH52.04	4	0	2.31625033068828e-06	20180829_SQUISH14	1.0	GACCACACAGCAAGACAGGACACGACGAGGA	True	13	0	9	9	0	0	1	0	0	0
A_CH52.04	4	0	2.31625033068828e-06	20180829_SQUISH14	1.0	GAGGAGACAGGAAGAGACCACAGCACCACGA	True	13	0	8	10	0	1	0	0	0	0
A_CH52.04	4	0	2.31625033068828e-06	20180829_SQUISH14	1.0	GAGGAGAGAGGAACACACCAGAGGACGAGGA	True	13	0	5	13	0	1	0	0	0	0
A_CH52.04	4	0	2.31625033068828e-06	20180829_SQUISH14	1.0	GAGGAGAGAGGAAGACACGAGAGCACCAGGA	True	13	0	5	13	0	0	1	0	0	0
A_CH52.04	4	0	2.31625033068828e-06	20180829_SQUISH14	1.0	GAGGAGAGAGGAAGAGACCAGACCACGAGGA	True	13	0	5	13	0	0	0	1	0	0
A_CH52.04	4	0	2.31625033068828e-06	20180829_SQUISH14	1.0	GAGGAGAGAGGAAGAGAGCACAGCAGGACCA	True	13	0	5	13	0	0	1	0	0	0
A_CH52.04	4	0	2.31625033068828e-06	20180829_SQUISH14	1.0	GAGGAGAGAGGAAGAGAGCACAGCAGGAGGA	True	13	0	3	15	0	0	1	0	0	0
A_CH52.04	4	0	2.31625033068828e-06	20180829_SQUISH14	1.0	GAGGAGAGAGGAAGAGAGGACAGCACCACGA	True	13	0	5	13	0	1	0	0	0	0
A_CH52.04	4	0	2.31625033068828e-06	20180829_SQUISH14	1.0	GAGGAGAGAGGAAGAGAGGACAGGACCACGA	True	13	0	4	14	0	1	0	0	0	0
A_CH52.04	4	0	2.31625033068828e-06	20180829_SQUISH14	1.0	GAGGAGAGAGGAAGAGAGGAGACCACGACCA	True	13	0	5	13	0	0	1	0	0	0
A_CH52.04	4	0	2.31625033068828e-06	20180829_SQUISH14	1.0	GAGGAGAGAGGAAGAGAGGAGACCAGGACCA	True	13	0	4	14	0	2	0	0	0	0
A_CH52.04	4	0	2.31625033068828e-06	20180829_SQUISH14	1.0	GAGGAGAGAGGAAGAGAGGAGACGACCACCA	True	13	0	5	13	0	1	1	0	0	0
A_CH52.04	4	0	2.31625033068828e-06	20180829_SQUISH14	1.0	GAGGAGAGAGGAAGAGAGGAGACGACGAGGA	True	13	0	2	16	0	0	1	0	0	0
A_CH52.04	4	0	2.31625033068828e-06	20180829_SQUISH14	1.0	GAGGAGAGAGGAAGAGAGGAGAGGACCAGGA	True	13	0	2	16	0	0	1	0	0	0
A_CH52.04	4	0	2.31625033068828e-06	20180829_SQUISH14	1.0	GAGGAGAGAGGAAGAGAGGAGAGGAGGACGA	True	13	0	1	17	0	0	0	1	0	0
A_CH52.05	5	8	0.185195609890155	20180829_SQUISH14	79954.92	CACCACACACCAAGAGAGGAGAGCACGACGA	True	13	0	10	8	0	313	349	123	9	2
A_CH52.05	5	2	0.185195609890155	20180829_SQUISH14	79954.92	GAGGAGAGAGGAAGAGAGGAGACCACGAGGA	True	13	0	3	15	0	88	117	49	5	0
A_CH52.05	5	1	0.01852164561431312	20180829_SQUISH14	7996.392000000001	CAGGACACACCAACACAGGAGACGACGACGA	True	13	0	10	8	0	64	74	23	0	0
A_CH52.05	5	0	0.0018542491867289315	20180829_SQUISH14	800.5392	CACGAGAGAGCAACACACCACACCACGAGGA	True	13	0	11	7	0	11	16	3	0	0
A_CH52.05	5	0	0.0018542491867289315	20180829_SQUISH14	800.5392	CAGGACACACCAACACAGGACAGCACGACGA	True	13	0	11	7	0	8	3	3	0	0
A_CH52.05	5	0	0.00018750954397051258	20180829_SQUISH14	80.95392000000001	CACCACACACCAACACACCACACGACGACGA	True	13	0	15	3	0	1	1	2	0	0
A_CH52.05	5	0	2.31625033068828e-06	20180829_SQUISH14	1.0	AACCACACACCAAGAGAGGAGAGCACGACGA	False	14	0	9	8	0	1	1	0	0	0
A_CH52.05	5	0	2.31625033068828e-06	20180829_SQUISH14	1.0	AAGGACACACCAACACAGGAGACGACGACGA	False	14	0	9	8	0	0	1	0	0	0
A_CH52.05	5	0	2.31625033068828e-06	20180829_SQUISH14	1.0	ACCACACACCAAAGAGAGGACAGGAGGAGGA	False	14	0	7	10	0	0	1	0	0	0
A_CH52.05	5	0	2.31625033068828e-06	20180829_SQUISH14	1.0	ACCACACACCAAAGAGAGGAGAGCACGACGA	False	14	0	9	8	0	2	2	0	0	0
A_CH52.05	5	0	2.31625033068828e-06	20180829_SQUISH14	1.0	ACCACACACCAAGGAGAGGAGAGCACGACGA	False	13	0	9	9	0	1	0	0	0	0
A_CH52.05	5	0	2.31625033068828e-06	20180829_SQUISH14	1.0	ACCACACACCCAAGAGAGGAGAGCACGACGA	False	13	0	10	8	0	0	1	0	1	0
A_CH52.05	5	0	2.31625033068828e-06	20180829_SQUISH14	1.0	ACCACCACACCAAGAGAGGAGAGCACGACGA	False	13	0	10	8	0	0	0	1	0	0
A_CH52.05	5	0	2.31625033068828e-06	20180829_SQUISH14	1.0	ACCCACACACCAAGAGAGGAGACGAGGACGA	False	13	0	9	9	0	0	1	0	0	0
A_CH52.05	5	0	2.31625033068828e-06	20180829_SQUISH14	1.0	ACCCACACACCAAGAGAGGAGAGCACGACGA	False	13	0	10	8	0	2	1	0	0	0
A_CH52.05	5	0	2.31625033068828e-06	20180829_SQUISH14	1.0	ACGAGAGAGGCAACACACCACACCACGAGGA	False	13	0	10	8	0	1	0	0	0	0
A_CH52.05	5	0	2.31625033068828e-06	20180829_SQUISH14	1.0	ACGGAGAGAGCAACACACCACACCACGAGGA	False	13	0	10	8	0	0	1	0	0	0
A_CH52.05	5	0	2.31625033068828e-06	20180829_SQUISH14	1.0	AGGAACACACCAACACAGGAGACGACGACGA	False	14	0	9	8	0	0	0	2	0	0
A_CH52.05	5	0	2.31625033068828e-06	20180829_SQUISH14	1.0	AGGAAGAGAGGAAGACAGGACACGACGAGCA	False	14	0	5	12	0	1	0	0	0	0
A_CH52.05	5	0	2.31625033068828e-06	20180829_SQUISH14	1.0	AGGAGAGAGGGAAGAGGGGAGACCACGAGGA	False	12	0	3	16	0	0	1	0	0	0
A_CH52.05	5	0	2.31625033068828e-06	20180829_SQUISH14	1.0	AGGAGGAGAGGAAGAGAGGAGACCACGAGGA	False	13	0	3	15	0	1	0	0	0	0
A_CH52.05	5	0	2.31625033068828e-06	20180829_SQUISH14	1.0	CACCACACACCAAGAGAAGAGAGCACGAGCA	False	14	0	10	7	0	0	1	0	0	0
A_CH52.05	5	0	2.31625033068828e-06	20180829_SQUISH14	1.0	CACCACACACCAAGAGAAGGAGAGCACGACG	False	13	0	10	8	0	1	0	0	0	0
A_CH52.05	5	0	2.31625033068828e-06	20180829_SQUISH14	1.0	CACCACACACCAAGAGAGAGAGCAGACGAGA	False	14	0	9	8	0	0	1	0	0	0
A_CH52.05	5	0	2.31625033068828e-06	20180829_SQUISH14	1.0	CACCACACACCAAGAGAGGAAGCACGACGAG	False	13	0	10	8	0	0	1	0	0	0
A_CH52.05	5	0	2.31625033068828e-06	20180829_SQUISH14	1.0	CACCACACACCAAGAGAGGAGACACGACGAC	False	13	0	11	7	0	0	0	1	0	0
A_CH52.05	5	0	2.31625033068828e-06	20180829_SQUISH14	1.0	CACCACACACCAAGAGAGGAGAGCACACGAC	False	13	0	11	7	0	1	0	0	0	0
A_CH52.05	5	0	2.31625033068828e-06	20180829_SQUISH14	1.0	CACCACACACCAAGAGAGGAGAGCACGCGAC	False	12	0	11	8	0	1	0	0	0	0
A_CH52.05	5	0	2.31625033068828e-06	20180829_SQUISH14	1.0	CACCACACACCAAGAGAGGAGAGCAGACGAG	False	13	0	9	9	0	0	2	0	0	0
A_CH52.05	5	0	2.31625033068828e-06	20180829_SQUISH14	1.0	CACCACACACCAAGAGAGGAGAGCATGACGA	False	13	1	9	8	0	1	0	0	0	0
A_CH52.05	5	1	2.31625033068828e-06	20180829_SQUISH14	1.0	CACCACACACCAAGAGAGGAGAGCCGACGAT	False	12	1	10	8	0	0	0	0	0	0
A_CH52.05	5	0	2.31625033068828e-06	20180829_SQUISH14	1.0	CACCACACACCAAGAGAGGAGAGCGCGACGA	False	12	0	10	9	0	0	1	0	0	0
A_CH52.05	5	0	2.31625033068828e-06	20180829_SQUISH14	1.0	CACCACACACCAAGAGAGGAGCACGACGAGG	False	12	0	10	9	0	0	0	1	0	0
A_CH52.05	5	0	2.31625033068828e-06	20180829_SQUISH14	1.0	CACCACACACCAAGAGAGGCACGACGAGACC	False	12	0	12	7	0	1	0	0	0	0
A_CH52.05	5	0	2.31625033068828e-06	20180829_SQUISH14	1.0	CACCACACACCAAGAGAGGGAGAGCACGACG	False	12	0	10	9	0	0	1	0	0	0
A_CH52.05	5	0	2.31625033068828e-06	20180829_SQUISH14	1.0	CACCACACACCAAGAGAGTAGAGCACGACGA	False	13	1	10	7	0	1	0	0	0	0
A_CH52.05	5	0	2.31625033068828e-06	20180829_SQUISH14	1.0	CACCACACACCAAGTGAGGAGAGCACGACGA	False	12	1	10	8	0	1	0	0	0	0
A_CH52.05	5	0	2.31625033068828e-06	20180829_SQUISH14	1.0	CACCACACACCAGGAGAGGAGAGCACGACGA	False	12	0	10	9	0	0	1	1	0	0
A_CH52.05	5	0	2.31625033068828e-06	20180829_SQUISH14	1.0	CACCACACACCCAGAGAGGAGAGCACGACGA	False	12	0	11	8	0	0	1	0	0	0
A_CH52.05	5	0	2.31625033068828e-06	20180829_SQUISH14	1.0	CACCACGCACCAAGAGAGGAGAGCACGACGA	False	12	0	10	9	0	0	0	1	0	0
A_CH52.05	5	0	2.31625033068828e-06	20180829_SQUISH14	1.0	CACGAGAGAGCAACACACACGAGGACGAGGA	False	13	0	8	10	0	0	1	0	0	0
A_CH52.05	5	0	2.31625033068828e-06	20180829_SQUISH14	1.0	CACTAGAGAGCAACACACCACACCACGAGGA	False	13	1	11	6	0	1	0	0	0	0
A_CH52.05	5	0	2.31625033068828e-06	20180829_SQUISH14	1.0	CAGCAGACACGAACAGACCAGACGAGGACAC	False	13	0	10	8	0	0	0	1	0	0
A_CH52.05	5	0	2.31625033068828e-06	20180829_SQUISH14	1.0	CAGGACACGCCAACACAGGAGACGACACGAG	False	12	0	10	9	0	0	1	0	0	0
A_CH52.05	5	0	2.31625033068828e-06	20180829_SQUISH14	1.0	CCACACACCAAGAGAGAGAGCACGACGAGGA	False	13	0	9	9	0	1	0	0	0	0
A_CH52.05	5	0	2.31625033068828e-06	20180829_SQUISH14	1.0	GACCACACACCAACAGAGCACAGGACCACAC	False	13	0	13	5	0	1	0	0	0	0
A_CH52.05	5	0	2.31625033068828e-06	20180829_SQUISH14	1.0	GAGAAGAGGAAGAGAGGAGACACGAGGACGA	False	14	0	3	14	0	0	1	0	0	0
A_CH52.05	5	0	2.31625033068828e-06	20180829_SQUISH14	1.0	GAGCACAGAGCAAGACACGACAGGACCACAC	False	13	0	10	8	0	0	1	0	0	0
A_CH52.05	5	0	2.31625033068828e-06	20180829_SQUISH14	1.0	GAGCAGAGAGGAAGACACCACAGGACCAGAC	False	13	0	8	10	0	0	0	1	0	0
A_CH52.05	5	0	2.31625033068828e-06	20180829_SQUISH14	1.0	GAGGACAGAGCAACACACGACACCACCAGAG	False	13	0	10	8	0	1	0	0	0	0
A_CH52.05	5	0	2.31625033068828e-06	20180829_SQUISH14	1.0	GAGGAGAGAGGAACACAGGAGAGCAGCAGAC	False	13	0	5	13	0	1	0	0	0	0
A_CH52.05	5	0	2.31625033068828e-06	20180829_SQUISH14	1.0	GAGGAGAGAGGAAGAGAGGAAGACCACGAGG	False	13	0	3	15	0	0	1	0	0	0
A_CH52.05	5	0	2.31625033068828e-06	20180829_SQUISH14	1.0	GAGGAGAGAGGAAGAGAGGACAGAAGGACGA	False	14	0	2	15	0	0	1	0	0	0
A_CH52.05	5	0	2.31625033068828e-06	20180829_SQUISH14	1.0	GAGGAGAGAGGAAGAGAGGAGACACGAGGAC	False	13	0	3	15	0	1	1	0	0	0
A_CH52.05	5	0	2.31625033068828e-06	20180829_SQUISH14	1.0	GAGGAGAGAGGAAGAGAGGAGACCACGAAGA	False	14	0	3	14	0	0	1	0	0	0
A_CH52.05	5	0	2.31625033068828e-06	20180829_SQUISH14	1.0	GAGGAGAGAGGAAGAGAGGAGACCCACGAGG	False	12	0	4	15	0	0	0	1	0	0
A_CH52.05	5	0	2.31625033068828e-06	20180829_SQUISH14	1.0	GAGGAGAGAGGAAGAGAGGAGCACGAGGAGC	False	12	0	3	16	0	0	0	1	0	0
A_CH52.05	5	0	2.31625033068828e-06	20180829_SQUISH14	1.0	GAGGAGAGAGGAAGAGAGGGGACCACGAGGA	False	12	0	3	16	0	0	1	0	0	0
A_CH52.05	5	0	2.31625033068828e-06	20180829_SQUISH14	1.0	GAGGAGAGAGGAAGAGAGGGGAGGAGGACGA	False	12	0	1	18	0	0	1	0	0	0
A_CH52.05	5	0	2.31625033068828e-06	20180829_SQUISH14	1.0	GAGGAGAGAGGAAGAGGGGAGACCACCACCA	False	12	0	6	13	0	1	0	0	0	0
A_CH52.05	5	0	2.31625033068828e-06	20180829_SQUISH14	1.0	GAGGAGAGAGGAAGAGGGGAGACCACGAGGA	False	12	0	3	16	0	2	1	0	1	0
A_CH52.05	5	0	2.31625033068828e-06	20180829_SQUISH14	1.0	GAGGAGAGAGGAAGAGGGGAGACCAGCACGA	False	12	0	4	15	0	0	1	0	0	0
A_CH52.05	5	0	2.31625033068828e-06	20180829_SQUISH14	1.0	GAGGAGAGAGGAAGAGGGGAGAGGACGAGGA	False	12	0	1	18	0	0	0	1	0	0
A_CH52.05	5	0	2.31625033068828e-06	20180829_SQUISH14	1.0	GAGGAGAGAGGAAGAGTGGAGACCACGAGGA	False	12	1	3	15	0	1	0	0	0	0
A_CH52.05	5	0	2.31625033068828e-06	20180829_SQUISH14	1.0	GAGGATAGAGGAAGAGAGGAGACCACGAGGA	False	13	1	3	14	0	1	0	0	0	0
A_CH52.05	5	0	2.31625033068828e-06	20180829_SQUISH14	1.0	GAGGGGAGAGGAAGAGAGGAGACCACGAGGA	False	12	0	3	16	0	1	0	0	0	0
A_CH52.05	5	0	2.31625033068828e-06	20180829_SQUISH14	1.0	GCAAAGAGACCAGACCAGGACACCACGAGCA	False	13	0	10	8	0	1	0	0	0	0
A_CH52.05	5	0	2.31625033068828e-06	20180829_SQUISH14	1.0	GGACACACCAACACAGACGAGACCAGGAGCA	False	13	0	10	8	0	0	0	1	0	0
A_CH52.05	5	0	2.31625033068828e-06	20180829_SQUISH14	1.0	GGAGAGAGGAGAGAGGAGACCACGAGGACGA	False	12	0	4	15	0	0	0	1	0	0
A_CH52.05	5	0	2.31625033068828e-06	20180829_SQUISH14	1.0	TACCACACACCAAGAGAGGAGAGCACGACGA	False	13	1	9	8	0	0	0	1	0	0
A_CH52.05	5	0	2.31625033068828e-06	20180829_SQUISH14	1.0	CACCACACACCAACACAGGAGAGCACGACCA	True	13	0	13	5	0	0	1	0	0	0
A_CH52.05	5	0	2.31625033068828e-06	20180829_SQUISH14	1.0	CACCACACACCAACAGAGCAGACGAGCACCA	True	13	0	13	5	0	0	0	1	0	0
A_CH52.05	5	0	2.31625033068828e-06	20180829_SQUISH14	1.0	CACCACACACCAAGACACGAGAGGACCACCA	True	13	0	13	5	0	1	0	0	0	0
A_CH52.05	5	0	2.31625033068828e-06	20180829_SQUISH14	1.0	CACCACACACCAAGAGAGCACAGCACGAGCA	True	13	0	12	6	0	0	0	1	0	0
A_CH52.05	5	0	2.31625033068828e-06	20180829_SQUISH14	1.0	CACCACACACCAAGAGAGGACACGACGAGCA	True	13	0	11	7	0	1	0	0	0	0
A_CH52.05	5	0	2.31625033068828e-06	20180829_SQUISH14	1.0	CACCACACACCAAGAGAGGACAGCAGGAGGA	True	13	0	9	9	0	0	0	1	0	0
A_CH52.05	5	0	2.31625033068828e-06	20180829_SQUISH14	1.0	CACCACACACCAAGAGAGGAGACCACCACCA	True	13	0	13	5	0	1	0	0	0	0
A_CH52.05	5	0	2.31625033068828e-06	20180829_SQUISH14	1.0	CACCACACACCAAGAGAGGAGACCAGGAGCA	True	13	0	10	8	0	1	0	0	0	0
A_CH52.05	5	0	2.31625033068828e-06	20180829_SQUISH14	1.0	CACCACACACCAAGAGAGGAGACCAGGAGGA	True	13	0	9	9	0	1	0	0	0	0
A_CH52.05	5	0	2.31625033068828e-06	20180829_SQUISH14	1.0	CACCACACACCAAGAGAGGAGACGACCACCA	True	13	0	12	6	0	1	0	0	0	0
A_CH52.05	5	0	2.31625033068828e-06	20180829_SQUISH14	1.0	CACCACACACCAAGAGAGGAGACGAGGAGCA	True	13	0	9	9	0	0	1	0	0	0
A_CH52.05	5	0	2.31625033068828e-06	20180829_SQUISH14	1.0	CACCACACACCAAGAGAGGAGAGCACCACGA	True	13	0	11	7	0	1	0	0	0	0
A_CH52.05	5	0	2.31625033068828e-06	20180829_SQUISH14	1.0	CACCACACACCAAGAGAGGAGAGCACCAGGA	True	13	0	10	8	0	0	1	0	0	0
A_CH52.05	5	0	2.31625033068828e-06	20180829_SQUISH14	1.0	CACCACACACCAAGAGAGGAGAGCACGACCA	True	13	0	11	7	0	3	1	0	1	1
A_CH52.05	5	0	2.31625033068828e-06	20180829_SQUISH14	1.0	CACCACACACCAAGAGAGGAGAGCACGAGCA	True	13	0	10	8	0	0	1	1	0	0
A_CH52.05	5	0	2.31625033068828e-06	20180829_SQUISH14	1.0	CACCACACACCAAGAGAGGAGAGCACGAGGA	True	13	0	9	9	0	1	0	0	0	0
A_CH52.05	5	0	2.31625033068828e-06	20180829_SQUISH14	1.0	CACCACACACCAAGAGAGGAGAGCAGCAGCA	True	13	0	10	8	0	0	1	0	0	0
A_CH52.05	5	0	2.31625033068828e-06	20180829_SQUISH14	1.0	CACCACACACCAAGAGAGGAGAGCAGGACGA	True	13	0	9	9	0	1	0	0	0	0
A_CH52.05	5	0	2.31625033068828e-06	20180829_SQUISH14	1.0	CACCACACACCAAGAGAGGAGAGCAGGAGCA	True	13	0	9	9	0	0	1	1	0	0
A_CH52.05	5	0	2.31625033068828e-06	20180829_SQUISH14	1.0	CACCACACACCAAGAGAGGAGAGCAGGAGGA	True	13	0	8	10	0	0	1	0	0	0
A_CH52.05	5	0	2.31625033068828e-06	20180829_SQUISH14	1.0	CACCACACACCAAGAGAGGAGAGGACCACCA	True	13	0	11	7	0	0	1	0	0	0
A_CH52.05	5	0	2.31625033068828e-06	20180829_SQUISH14	1.0	CACCACACACCAAGAGAGGAGAGGACCACGA	True	13	0	10	8	0	0	1	0	0	0
A_CH52.05	5	0	2.31625033068828e-06	20180829_SQUISH14	1.0	CACCACACACCAAGAGAGGAGAGGACCAGCA	True	13	0	10	8	0	1	1	0	0	0
A_CH52.05	5	0	2.31625033068828e-06	20180829_SQUISH14	1.0	CACCACACACCAAGAGAGGAGAGGACCAGGA	True	13	0	9	9	0	0	1	0	0	0
A_CH52.05	5	0	2.31625033068828e-06	20180829_SQUISH14	1.0	CACCACACACCAAGAGAGGAGAGGACGACGA	True	13	0	9	9	0	1	0	0	0	0
A_CH52.05	5	0	2.31625033068828e-06	20180829_SQUISH14	1.0	CACCACACACCAAGAGAGGAGAGGAGCACGA	True	13	0	9	9	0	0	1	0	0	0
A_CH52.05	5	0	2.31625033068828e-06	20180829_SQUISH14	1.0	CACCACACACCAAGAGAGGAGAGGAGCAGCA	True	13	0	9	9	0	0	1	0	0	0
A_CH52.05	5	0	2.31625033068828e-06	20180829_SQUISH14	1.0	CACCACACACCAAGAGAGGAGAGGAGCAGGA	True	13	0	8	10	0	1	0	0	0	0
A_CH52.05	5	0	2.31625033068828e-06	20180829_SQUISH14	1.0	CACCACACACCAAGAGAGGAGAGGAGGAGGA	True	13	0	7	11	0	0	1	0	0	0
A_CH52.05	5	0	2.31625033068828e-06	20180829_SQUISH14	1.0	CACCACACAGCAAGACAGGAGAGCACCAGCA	True	13	0	11	7	0	1	0	0	0	0
A_CH52.05	5	0	2.31625033068828e-06	20180829_SQUISH14	1.0	CACCAGAGACCAAGAGAGGACAGGAGCAGCA	True	13	0	8	10	0	0	1	0	0	0
A_CH52.05	5	0	2.31625033068828e-06	20180829_SQUISH14	1.0	CACCAGAGAGCAAGAGACCACACCAGGAGCA	True	13	0	10	8	0	0	1	0	0	0
A_CH52.05	5	0	2.31625033068828e-06	20180829_SQUISH14	1.0	CACGACACACCAAGAGACCAGACCAGCAGCA	True	13	0	12	6	0	0	0	1	0	0
A_CH52.05	5	0	2.31625033068828e-06	20180829_SQUISH14	1.0	CACGACACACCAAGAGAGGAGAGCACGACCA	True	13	0	10	8	0	0	0	1	0	0
A_CH52.05	5	0	2.31625033068828e-06	20180829_SQUISH14	1.0	CACGACACACGAAGAGACGAGACGACGACGA	True	13	0	9	9	0	0	0	1	0	0
A_CH52.05	5	0	2.31625033068828e-06	20180829_SQUISH14	1.0	CACGACAGACGAACAGAGCACACGACGACGA	True	13	0	10	8	0	1	0	0	0	0
A_CH52.05	5	0	2.31625033068828e-06	20180829_SQUISH14	1.0	CAGGACACACCAACACAGGACAGCACGACCA	True	13	0	12	6	0	0	1	0	0	0
A_CH52.05	5	0	2.31625033068828e-06	20180829_SQUISH14	1.0	CAGGACACACCAACACAGGAGACCAGCACCA	True	13	0	12	6	0	0	0	1	0	0
A_CH52.05	5	0	2.31625033068828e-06	20180829_SQUISH14	1.0	CAGGACACACCAACACAGGAGACGACCAGGA	True	13	0	10	8	0	0	0	1	0	0
A_CH52.05	5	0	2.31625033068828e-06	20180829_SQUISH14	1.0	CAGGACACACCAACACAGGAGACGAGGAGGA	True	13	0	8	10	0	0	0	1	0	0
A_CH52.05	5	0	2.31625033068828e-06	20180829_SQUISH14	1.0	CAGGACACACCAACACAGGAGAGCAGCACGA	True	13	0	10	8	0	0	1	0	0	0
A_CH52.05	5	0	2.31625033068828e-06	20180829_SQUISH14	1.0	CAGGACACAGGAACACACGAGACCACCAGGA	True	13	0	10	8	0	0	1	0	0	0
A_CH52.05	5	0	2.31625033068828e-06	20180829_SQUISH14	1.0	CAGGACACAGGAACAGAGCACACGAGGACCA	True	13	0	9	9	0	0	0	1	0	0
A_CH52.05	5	0	2.31625033068828e-06	20180829_SQUISH14	1.0	CAGGACAGACCAACACAGGAGACGACGACGA	True	13	0	9	9	0	1	0	0	0	0
A_CH52.05	5	0	2.31625033068828e-06	20180829_SQUISH14	1.0	GACCACACAGGAAGACACGAGAGCAGGACCA	True	13	0	9	9	0	0	1	0	0	0
A_CH52.05	5	0	2.31625033068828e-06	20180829_SQUISH14	1.0	GACCAGAGACCAACACAGCACACGACGACCA	True	13	0	12	6	0	0	0	1	0	0
A_CH52.05	5	0	2.31625033068828e-06	20180829_SQUISH14	1.0	GACGACACAGCAACACAGCACACGAGGAGCA	True	13	0	10	8	0	0	0	1	0	0
A_CH52.05	5	0	2.31625033068828e-06	20180829_SQUISH14	1.0	GACGAGAGACGAAGAGAGGAGACGAGCAGGA	True	13	0	4	14	0	0	0	1	0	0
A_CH52.05	5	0	2.31625033068828e-06	20180829_SQUISH14	1.0	GAGCACACAGGAAGACAGCAGAGGAGCACCA	True	13	0	8	10	0	0	0	0	1	0
A_CH52.05	5	0	2.31625033068828e-06	20180829_SQUISH14	1.0	GAGGACACAGGAAGAGAGCAGAGCACCACCA	True	13	0	8	10	0	1	0	0	0	0
A_CH52.05	5	0	2.31625033068828e-06	20180829_SQUISH14	1.0	GAGGACACAGGAAGAGAGGAGACCAGGAGGA	True	13	0	4	14	0	1	0	0	0	0
A_CH52.05	5	0	2.31625033068828e-06	20180829_SQUISH14	1.0	GAGGACAGAGGAAGAGAGGACAGCAGCAGGA	True	13	0	4	14	0	0	0	1	0	0
A_CH52.05	5	0	2.31625033068828e-06	20180829_SQUISH14	1.0	GAGGAGACAGCAACACAGGACACGACGACCA	True	13	0	9	9	0	1	0	0	0	0
A_CH52.05	5	0	2.31625033068828e-06	20180829_SQUISH14	1.0	GAGGAGAGACCAAGACAGGACACGAGGACCA	True	13	0	7	11	0	1	0	0	0	0
A_CH52.05	5	0	2.31625033068828e-06	20180829_SQUISH14	1.0	GAGGAGAGAGGAACACACGACAGCAGGAGCA	True	13	0	6	12	0	0	1	0	0	0
A_CH52.05	5	0	2.31625033068828e-06	20180829_SQUISH14	1.0	GAGGAGAGAGGAAGAGACCACACGACCAGGA	True	13	0	6	12	0	0	1	0	0	0
A_CH52.05	5	0	2.31625033068828e-06	20180829_SQUISH14	1.0	GAGGAGAGAGGAAGAGACCAGACGACGACGA	True	13	0	5	13	0	0	1	0	0	0
A_CH52.05	5	0	2.31625033068828e-06	20180829_SQUISH14	1.0	GAGGAGAGAGGAAGAGACGACAGGACGAGGA	True	13	0	3	15	0	0	0	0	1	0
A_CH52.05	5	0	2.31625033068828e-06	20180829_SQUISH14	1.0	GAGGAGAGAGGAAGAGACGAGACGACGACCA	True	13	0	5	13	0	0	1	0	0	0
A_CH52.05	5	0	2.31625033068828e-06	20180829_SQUISH14	1.0	GAGGAGAGAGGAAGAGACGAGAGGACGACCA	True	13	0	4	14	0	0	0	1	0	0
A_CH52.05	5	0	2.31625033068828e-06	20180829_SQUISH14	1.0	GAGGAGAGAGGAAGAGAGCACAGGACCAGGA	True	13	0	4	14	0	0	1	0	0	0
A_CH52.05	5	0	2.31625033068828e-06	20180829_SQUISH14	1.0	GAGGAGAGAGGAAGAGAGCAGACCACGAGCA	True	13	0	5	13	0	0	1	0	0	0
A_CH52.05	5	0	2.31625033068828e-06	20180829_SQUISH14	1.0	GAGGAGAGAGGAAGAGAGGACACCACGAGGA	True	13	0	4	14	0	1	0	0	0	0
A_CH52.05	5	0	2.31625033068828e-06	20180829_SQUISH14	1.0	GAGGAGAGAGGAAGAGAGGACACGACCAGCA	True	13	0	5	13	0	0	1	0	0	0
A_CH52.05	5	0	2.31625033068828e-06	20180829_SQUISH14	1.0	GAGGAGAGAGGAAGAGAGGACACGAGGACGA	True	13	0	3	15	0	0	1	0	0	0
A_CH52.05	5	0	2.31625033068828e-06	20180829_SQUISH14	1.0	GAGGAGAGAGGAAGAGAGGACAGCAGCACGA	True	13	0	4	14	0	1	0	0	0	0
A_CH52.05	5	0	2.31625033068828e-06	20180829_SQUISH14	1.0	GAGGAGAGAGGAAGAGAGGACAGGACCAGGA	True	13	0	3	15	0	0	1	0	0	0
A_CH52.05	5	0	2.31625033068828e-06	20180829_SQUISH14	1.0	GAGGAGAGAGGAAGAGAGGACAGGAGCAGGA	True	13	0	2	16	0	0	0	1	0	0
A_CH52.05	5	0	2.31625033068828e-06	20180829_SQUISH14	1.0	GAGGAGAGAGGAAGAGAGGAGACCACCAGCA	True	13	0	5	13	0	1	0	0	0	0
A_CH52.05	5	0	2.31625033068828e-06	20180829_SQUISH14	1.0	GAGGAGAGAGGAAGAGAGGAGACCACCAGGA	True	13	0	4	14	0	0	1	0	0	0
A_CH52.05	5	0	2.31625033068828e-06	20180829_SQUISH14	1.0	GAGGAGAGAGGAAGAGAGGAGACCACGACCA	True	13	0	5	13	0	1	1	0	0	0
A_CH52.05	5	0	2.31625033068828e-06	20180829_SQUISH14	1.0	GAGGAGAGAGGAAGAGAGGAGACCACGACGA	True	13	0	4	14	0	0	0	0	1	0
A_CH52.05	5	0	2.31625033068828e-06	20180829_SQUISH14	1.0	GAGGAGAGAGGAAGAGAGGAGACCACGAGCA	True	13	0	4	14	0	2	1	0	0	0
A_CH52.05	5	0	2.31625033068828e-06	20180829_SQUISH14	1.0	GAGGAGAGAGGAAGAGAGGAGACCAGGACCA	True	13	0	4	14	0	1	2	0	0	0
A_CH52.05	5	0	2.31625033068828e-06	20180829_SQUISH14	1.0	GAGGAGAGAGGAAGAGAGGAGACCAGGACGA	True	13	0	3	15	0	0	0	1	0	0
A_CH52.05	5	0	2.31625033068828e-06	20180829_SQUISH14	1.0	GAGGAGAGAGGAAGAGAGGAGACCAGGAGCA	True	13	0	3	15	0	1	0	0	0	0
A_CH52.05	5	0	2.31625033068828e-06	20180829_SQUISH14	1.0	GAGGAGAGAGGAAGAGAGGAGACCAGGAGGA	True	13	0	2	16	0	2	0	0	0	0
A_CH52.05	5	0	2.31625033068828e-06	20180829_SQUISH14	1.0	GAGGAGAGAGGAAGAGAGGAGACGACGACGA	True	13	0	3	15	0	0	1	0	0	0
A_CH52.05	5	0	2.31625033068828e-06	20180829_SQUISH14	1.0	GAGGAGAGAGGAAGAGAGGAGACGAGCACCA	True	13	0	4	14	0	2	0	0	0	0
A_CH52.05	5	0	2.31625033068828e-06	20180829_SQUISH14	1.0	GAGGAGAGAGGAAGAGAGGAGACGAGGACCA	True	13	0	3	15	0	0	1	0	0	0
A_CH52.05	5	0	2.31625033068828e-06	20180829_SQUISH14	1.0	GAGGAGAGAGGAAGAGAGGAGACGAGGACGA	True	13	0	2	16	0	1	1	0	0	0
A_CH52.05	5	0	2.31625033068828e-06	20180829_SQUISH14	1.0	GAGGAGAGAGGAAGAGAGGAGACGAGGAGCA	True	13	0	2	16	0	0	1	0	0	0
A_CH52.05	5	0	2.31625033068828e-06	20180829_SQUISH14	1.0	GAGGAGAGAGGAAGAGAGGAGAGCACCAGGA	True	13	0	3	15	0	1	0	0	0	0
A_CH52.05	5	0	2.31625033068828e-06	20180829_SQUISH14	1.0	GAGGAGAGAGGAAGAGAGGAGAGCACGAGCA	True	13	0	3	15	0	0	0	1	0	0
A_CH52.05	5	0	2.31625033068828e-06	20180829_SQUISH14	1.0	GAGGAGAGAGGAAGAGAGGAGAGCACGAGGA	True	13	0	2	16	0	1	0	0	0	0
A_CH52.05	5	0	2.31625033068828e-06	20180829_SQUISH14	1.0	GAGGAGAGAGGAAGAGAGGAGAGCAGCACGA	True	13	0	3	15	0	0	1	0	0	0
A_CH52.05	5	0	2.31625033068828e-06	20180829_SQUISH14	1.0	GAGGAGAGAGGAAGAGAGGAGAGCAGGACGA	True	13	0	2	16	0	0	0	1	0	0
A_CH52.05	5	0	2.31625033068828e-06	20180829_SQUISH14	1.0	GAGGAGAGAGGAAGAGAGGAGAGGACCAGGA	True	13	0	2	16	0	0	1	0	0	0
A_CH52.05	5	0	2.31625033068828e-06	20180829_SQUISH14	1.0	GAGGAGAGAGGAAGAGAGGAGAGGACGACCA	True	13	0	3	15	0	1	0	0	0	0
A_CH52.05	5	0	2.31625033068828e-06	20180829_SQUISH14	1.0	GAGGAGAGAGGAAGAGAGGAGAGGACGAGCA	True	13	0	2	16	0	1	0	0	0	0
A_CH52.05	5	0	2.31625033068828e-06	20180829_SQUISH14	1.0	GAGGAGAGAGGAAGAGAGGAGAGGAGCACGA	True	13	0	2	16	0	0	2	0	0	0
A_CH52.05	5	0	2.31625033068828e-06	20180829_SQUISH14	1.0	GAGGAGAGAGGAAGAGAGGAGAGGAGGACCA	True	13	0	2	16	0	1	0	0	0	0
A_CH52.05	5	0	2.31625033068828e-06	20180829_SQUISH14	1.0	GAGGAGAGAGGAAGAGAGGAGAGGAGGAGGA	True	13	0	0	18	0	1	1	0	0	0
A_CH52.06	6	2	0.185195609890155	20180829_SQUISH14	79954.92	CACCACACACCAAGAGAGGAGAGCACGACGA	True	13	0	10	8	0	112	101	31	5	1
A_CH52.06	6	1	0.185195609890155	20180829_SQUISH14	79954.92	GAGGAGAGAGGAAGAGAGGAGACCACGAGGA	True	13	0	3	15	0	49	30	9	1	0
A_CH52.06	6	0	0.01852164561431312	20180829_SQUISH14	7996.392000000001	CAGGACACACCAACACAGGAGACGACGACGA	True	13	0	10	8	0	29	14	6	1	0
A_CH52.06	6	0	0.0018542491867289315	20180829_SQUISH14	800.5392	CACGAGAGAGCAACACACCACACCACGAGGA	True	13	0	11	7	0	5	1	1	0	0
A_CH52.06	6	0	0.0018542491867289315	20180829_SQUISH14	800.5392	CAGGACACACCAACACAGGACAGCACGACGA	True	13	0	11	7	0	6	2	4	0	0
A_CH52.06	6	0	80.95392000000001	20180829_SQUISH14	80.95392000000001	CACCACACACCAACACACCACACGACGACGA	True	13	0	15	3	0	0	0	0	0	0
A_CH52.06	6	0	2.31625033068828e-06	20180829_SQUISH14	1.0	AACCACACACCAAGAGAGGAGAGCACGACGA	False	14	0	9	8	0	1	0	0	0	0
A_CH52.06	6	0	2.31625033068828e-06	20180829_SQUISH14	1.0	ACCACAACACCAAGAGAGGAGAGCACGACGA	False	14	0	9	8	0	0	1	0	0	0
A_CH52.06	6	0	2.31625033068828e-06	20180829_SQUISH14	1.0	ACCCACACACCAAGAGAGGAGAGCACGACGA	False	13	0	10	8	0	0	1	1	0	0
A_CH52.06	6	0	2.31625033068828e-06	20180829_SQUISH14	1.0	AGAGAGAGAGGAAGAGAGGAGACCACGAGGA	False	14	0	3	14	0	1	0	0	0	0
A_CH52.06	6	0	2.31625033068828e-06	20180829_SQUISH14	1.0	AGGGAGAGAGGAAGAGAGGAGACCACGAGGA	False	13	0	3	15	0	1	0	0	0	0
A_CH52.06	6	0	2.31625033068828e-06	20180829_SQUISH14	1.0	CACCACACACCAAAAGAGGAGAGCACGACGA	False	14	0	10	7	0	1	0	0	0	0
A_CH52.06	6	0	2.31625033068828e-06	20180829_SQUISH14	1.0	CACCACACACCAAGAGAGGAAGCACGACGAC	False	13	0	11	7	0	1	0	0	0	0
A_CH52.06	6	0	2.31625033068828e-06	20180829_SQUISH14	1.0	CACCACACACCAAGAGAGGAGAGCATGACGA	False	13	1	9	8	0	0	1	0	0	0
A_CH52.06	6	0	2.31625033068828e-06	20180829_SQUISH14	1.0	CACCACACACCAAGAGAGGAGGCACGACGAC	False	12	0	11	8	0	0	1	0	0	0
A_CH52.06	6	0	2.31625033068828e-06	20180829_SQUISH14	1.0	CACCACACACCAGGAGAGGAGAGCACGACGA	False	12	0	10	9	0	1	1	0	0	0
A_CH52.06	6	0	2.31625033068828e-06	20180829_SQUISH14	1.0	CACGAGAGACCAAGACAGGACAGCACGACAC	False	13	0	10	8	0	1	0	0	0	0
A_CH52.06	6	0	2.31625033068828e-06	20180829_SQUISH14	1.0	CAGGACACACCAGCACAGGAGACGACGACGA	False	12	0	10	9	0	0	1	0	0	0
A_CH52.06	6	0	2.31625033068828e-06	20180829_SQUISH14	1.0	CAGGACACAGGAACACAGCAGAGGACGACAG	False	13	0	8	10	0	1	0	0	0	0
A_CH52.06	6	0	2.31625033068828e-06	20180829_SQUISH14	1.0	CCACACACCAAGAAGGAGAGCACGACGAGCA	False	13	0	10	8	0	1	0	0	0	0
A_CH52.06	6	0	2.31625033068828e-06	20180829_SQUISH14	1.0	CGGGACACACCAACACAGGAGACGACGACGA	False	12	0	10	9	0	1	0	0	0	0
A_CH52.06	6	0	2.31625033068828e-06	20180829_SQUISH14	1.0	GACCAGACAGGAAGACACGACAGGAGGAGAG	False	13	0	6	12	0	0	1	0	0	0
A_CH52.06	6	0	2.31625033068828e-06	20180829_SQUISH14	1.0	GAGCAACACACAGAGGAGCACACGACGAGGA	False	13	0	8	10	0	1	0	0	0	0
A_CH52.06	6	0	2.31625033068828e-06	20180829_SQUISH14	1.0	GAGGAGAGAGAAAGAGAGGAGACCACGAGGA	False	14	0	3	14	0	1	0	0	0	0
A_CH52.06	6	0	2.31625033068828e-06	20180829_SQUISH14	1.0	GAGGAGAGAGGAAGAGAGGACCACGAGGAGG	False	12	0	3	16	0	0	0	1	0	0
A_CH52.06	6	0	2.31625033068828e-06	20180829_SQUISH14	1.0	GAGGAGAGAGGAAGAGGGGAGACCACGAGGA	False	12	0	3	16	0	0	1	0	0	0
A_CH52.06	6	0	2.31625033068828e-06	20180829_SQUISH14	1.0	GAGGAGAGAGGGAGAGAGGAGACCACGAGGA	False	12	0	3	16	0	0	1	0	0	0
A_CH52.06	6	0	2.31625033068828e-06	20180829_SQUISH14	1.0	CACCACACACCAACACAGGACAGGACGACGA	True	13	0	12	6	0	0	0	1	0	0
A_CH52.06	6	0	2.31625033068828e-06	20180829_SQUISH14	1.0	CACCACACACCAAGAGACCACAGGACGACGA	True	13	0	12	6	0	1	0	0	0	0
A_CH52.06	6	0	2.31625033068828e-06	20180829_SQUISH14	1.0	CACCACACACCAAGAGACGAGAGCACGACGA	True	13	0	11	7	0	0	1	0	0	0
A_CH52.06	6	0	2.31625033068828e-06	20180829_SQUISH14	1.0	CACCACACACCAAGAGAGGAGACCACGACGA	True	13	0	11	7	0	1	0	0	0	0
A_CH52.06	6	0	2.31625033068828e-06	20180829_SQUISH14	1.0	CACCACACACCAAGAGAGGAGACCAGCAGGA	True	13	0	10	8	0	1	0	0	0	0
A_CH52.06	6	0	2.31625033068828e-06	20180829_SQUISH14	1.0	CACCACACACCAAGAGAGGAGACGAGGAGGA	True	13	0	8	10	0	1	0	0	0	0
A_CH52.06	6	0	2.31625033068828e-06	20180829_SQUISH14	1.0	CACCACACACCAAGAGAGGAGAGCACCACGA	True	13	0	11	7	0	0	1	0	0	0
A_CH52.06	6	0	2.31625033068828e-06	20180829_SQUISH14	1.0	CACCACACACCAAGAGAGGAGAGCACCAGGA	True	13	0	10	8	0	0	1	0	0	0
A_CH52.06	6	0	2.31625033068828e-06	20180829_SQUISH14	1.0	CACCACACACCAAGAGAGGAGAGCACGACCA	True	13	0	11	7	0	0	1	0	0	0
A_CH52.06	6	0	2.31625033068828e-06	20180829_SQUISH14	1.0	CACCACACACCAAGAGAGGAGAGCACGAGGA	True	13	0	9	9	0	0	0	1	0	0
A_CH52.06	6	0	2.31625033068828e-06	20180829_SQUISH14	1.0	CACCACACACCAAGAGAGGAGAGGAGGACGA	True	13	0	8	10	0	1	0	0	0	0
A_CH52.06	6	0	2.31625033068828e-06	20180829_SQUISH14	1.0	CACCACACACGAACACAGGAGAGGAGCAGGA	True	13	0	9	9	0	0	0	1	0	0
A_CH52.06	6	0	2.31625033068828e-06	20180829_SQUISH14	1.0	CACCACACAGCAACACACCAGACCAGGAGCA	True	13	0	13	5	0	0	0	1	0	0
A_CH52.06	6	0	2.31625033068828e-06	20180829_SQUISH14	1.0	CACCACAGACCAACAGACGACACCACCACCA	True	13	0	15	3	0	0	1	0	0	0
A_CH52.06	6	0	2.31625033068828e-06	20180829_SQUISH14	1.0	CACGACACACGAAGACAGCACACCAGGACCA	True	13	0	12	6	0	0	0	1	0	0
A_CH52.06	6	0	2.31625033068828e-06	20180829_SQUISH14	1.0	CACGAGAGAGCAACACACCACACGACGAGCA	True	13	0	11	7	0	1	0	0	0	0
A_CH52.06	6	0	2.31625033068828e-06	20180829_SQUISH14	1.0	CAGCAGACAGGAACACACCACACCACCAGGA	True	13	0	12	6	0	0	1	0	0	0
A_CH52.06	6	0	2.31625033068828e-06	20180829_SQUISH14	1.0	CAGGACACACCAACACAGGACACGACCAGGA	True	13	0	11	7	0	1	0	0	0	0
A_CH52.06	6	0	2.31625033068828e-06	20180829_SQUISH14	1.0	CAGGACACACCAACACAGGAGACGACCACCA	True	13	0	12	6	0	0	1	1	0	0
A_CH52.06	6	0	2.31625033068828e-06	20180829_SQUISH14	1.0	CAGGACACACCAAGACACGAGAGCACCAGGA	True	13	0	10	8	0	1	0	0	0	0
A_CH52.06	6	0	2.31625033068828e-06	20180829_SQUISH14	1.0	CAGGACAGAGGAAGACAGCAGAGCAGGAGCA	True	13	0	6	12	0	0	0	0	0	1
A_CH52.06	6	0	2.31625033068828e-06	20180829_SQUISH14	1.0	GACCAGACACCAAGACACGAGACCACCACCA	True	13	0	13	5	0	0	1	0	0	0
A_CH52.06	6	0	2.31625033068828e-06	20180829_SQUISH14	1.0	GAGCACACAGGAAGACACCAGACCACCAGGA	True	13	0	10	8	0	0	0	0	1	0
A_CH52.06	6	0	2.31625033068828e-06	20180829_SQUISH14	1.0	GAGCACAGAGCAAGAGAGCAGAGCACCAGGA	True	13	0	7	11	0	1	0	0	0	0
A_CH52.06	6	0	2.31625033068828e-06	20180829_SQUISH14	1.0	GAGCAGACACCAAGAGACGAGAGCAGCACGA	True	13	0	8	10	0	1	0	0	0	0
A_CH52.06	6	0	2.31625033068828e-06	20180829_SQUISH14	1.0	GAGGACACAGGAACAGACGAGACCACGAGCA	True	13	0	8	10	0	0	0	0	1	0
A_CH52.06	6	0	2.31625033068828e-06	20180829_SQUISH14	1.0	GAGGACAGAGCAAGACACGAGAGCACGAGCA	True	13	0	7	11	0	1	0	0	0	0
A_CH52.06	6	0	2.31625033068828e-06	20180829_SQUISH14	1.0	GAGGAGAGAGGAACACAGGACACGAGGAGCA	True	13	0	5	13	0	0	1	0	0	0
A_CH52.06	6	0	2.31625033068828e-06	20180829_SQUISH14	1.0	GAGGAGAGAGGAACAGACGACAGGAGCAGGA	True	13	0	4	14	0	1	0	0	0	0
A_CH52.06	6	0	2.31625033068828e-06	20180829_SQUISH14	1.0	GAGGAGAGAGGAAGACAGGAGACGACCACCA	True	13	0	6	12	0	1	0	0	0	0
A_CH52.06	6	0	2.31625033068828e-06	20180829_SQUISH14	1.0	GAGGAGAGAGGAAGAGACCACACGACCACGA	True	13	0	7	11	0	0	1	0	0	0
A_CH52.06	6	0	2.31625033068828e-06	20180829_SQUISH14	1.0	GAGGAGAGAGGAAGAGAGCACACCAGCAGGA	True	13	0	5	13	0	1	0	0	0	0
A_CH52.06	6	0	2.31625033068828e-06	20180829_SQUISH14	1.0	GAGGAGAGAGGAAGAGAGCAGACCAGCAGGA	True	13	0	4	14	0	0	0	1	0	0
A_CH52.06	6	0	2.31625033068828e-06	20180829_SQUISH14	1.0	GAGGAGAGAGGAAGAGAGGACACGACGAGGA	True	13	0	3	15	0	0	1	0	0	0
A_CH52.06	6	0	2.31625033068828e-06	20180829_SQUISH14	1.0	GAGGAGAGAGGAAGAGAGGACAGCAGCACCA	True	13	0	5	13	0	0	1	0	0	0
A_CH52.06	6	0	2.31625033068828e-06	20180829_SQUISH14	1.0	GAGGAGAGAGGAAGAGAGGACAGGACCACCA	True	13	0	5	13	0	1	0	0	0	0
A_CH52.06	6	0	2.31625033068828e-06	20180829_SQUISH14	1.0	GAGGAGAGAGGAAGAGAGGACAGGAGGACCA	True	13	0	3	15	0	0	1	0	0	0
A_CH52.06	6	0	2.31625033068828e-06	20180829_SQUISH14	1.0	GAGGAGAGAGGAAGAGAGGAGACCACCAGGA	True	13	0	4	14	0	1	0	0	0	0
A_CH52.06	6	0	2.31625033068828e-06	20180829_SQUISH14	1.0	GAGGAGAGAGGAAGAGAGGAGACCACGAGCA	True	13	0	4	14	0	0	1	0	0	0
A_CH52.06	6	0	2.31625033068828e-06	20180829_SQUISH14	1.0	GAGGAGAGAGGAAGAGAGGAGACCAGGACGA	True	13	0	3	15	0	1	0	0	0	0
A_CH52.06	6	0	2.31625033068828e-06	20180829_SQUISH14	1.0	GAGGAGAGAGGAAGAGAGGAGACCAGGAGCA	True	13	0	3	15	0	2	0	0	0	0
A_CH52.06	6	0	2.31625033068828e-06	20180829_SQUISH14	1.0	GAGGAGAGAGGAAGAGAGGAGACGACCACCA	True	13	0	5	13	0	1	1	0	0	0
A_CH52.06	6	0	2.31625033068828e-06	20180829_SQUISH14	1.0	GAGGAGAGAGGAAGAGAGGAGACGAGCAGGA	True	13	0	2	16	0	0	1	0	0	0
A_CH52.06	6	0	2.31625033068828e-06	20180829_SQUISH14	1.0	GAGGAGAGAGGAAGAGAGGAGACGAGGACGA	True	13	0	2	16	0	0	1	0	0	0
A_CH52.06	6	0	2.31625033068828e-06	20180829_SQUISH14	1.0	GAGGAGAGAGGAAGAGAGGAGAGCACCACCA	True	13	0	5	13	0	0	1	0	0	0
A_CH52.06	6	0	2.31625033068828e-06	20180829_SQUISH14	1.0	GAGGAGAGAGGAAGAGAGGAGAGCACGAGGA	True	13	0	2	16	0	1	0	0	0	0
A_CH52.06	6	0	2.31625033068828e-06	20180829_SQUISH14	1.0	GAGGAGAGAGGAAGAGAGGAGAGCAGCACCA	True	13	0	4	14	0	1	0	0	0	0
A_CH52.06	6	0	2.31625033068828e-06	20180829_SQUISH14	1.0	GAGGAGAGAGGAAGAGAGGAGAGCAGGACGA	True	13	0	2	16	0	0	1	0	0	0
A_CH52.06	6	0	2.31625033068828e-06	20180829_SQUISH14	1.0	GAGGAGAGAGGAAGAGAGGAGAGGACGAGGA	True	13	0	1	17	0	0	0	1	0	0
A_CH52.07	7	142	0.185195609890155	20180829_SQUISH14	79954.92	CACCACACACCAAGAGAGGAGAGCACGACGA	True	13	0	10	8	996	3324	3576	2455	1364	1031
A_CH52.07	7	52	0.185195609890155	20180829_SQUISH14	79954.92	GAGGAGAGAGGAAGAGAGGAGACCACGAGGA	True	13	0	3	15	471	1158	1342	790	406	261
A_CH52.07	7	24	0.01852164561431312	20180829_SQUISH14	7996.392000000001	CAGGACACACCAACACAGGAGACGACGACGA	True	13	0	10	8	211	683	744	480	290	176
A_CH52.07	7	9	0.0018542491867289315	20180829_SQUISH14	800.5392	CACGAGAGAGCAACACACCACACCACGAGGA	True	13	0	11	7	57	155	129	111	71	45
A_CH52.07	7	3	0.0018542491867289315	20180829_SQUISH14	800.5392	CAGGACACACCAACACAGGACAGCACGACGA	True	13	0	11	7	29	70	71	45	24	26
A_CH52.07	7	2	0.00018750954397051258	20180829_SQUISH14	80.95392000000001	CACCACACACCAACACACCACACGACGACGA	True	13	0	15	3	1	13	12	10	1	1
A_CH52.07	7	0	2.31625033068828e-06	20180829_SQUISH14	1.0	AACCACACACCAAGAGAGGACACCACGACGA	False	14	0	11	6	0	0	0	0	1	0
A_CH52.07	7	0	2.31625033068828e-06	20180829_SQUISH14	1.0	AACCACACACCAAGAGAGGAGACCACGAGGA	False	14	0	9	8	0	1	0	0	0	0
A_CH52.07	7	0	2.31625033068828e-06	20180829_SQUISH14	1.0	AACCACACACCAAGAGAGGAGACGACCACGA	False	14	0	10	7	0	0	0	0	0	1
A_CH52.07	7	0	2.31625033068828e-06	20180829_SQUISH14	1.0	AACCACACACCAAGAGAGGAGAGCACCACCA	False	14	0	11	6	0	0	0	0	0	1
A_CH52.07	7	0	2.31625033068828e-06	20180829_SQUISH14	1.0	AACCACACACCAAGAGAGGAGAGCACCAGCA	False	14	0	10	7	0	1	1	0	0	0
A_CH52.07	7	0	2.31625033068828e-06	20180829_SQUISH14	1.0	AACCACACACCAAGAGAGGAGAGCACGACGA	False	14	0	9	8	2	24	8	5	12	2
A_CH52.07	7	0	2.31625033068828e-06	20180829_SQUISH14	1.0	AACCACACACCAAGAGAGGAGAGCAGCAGCA	False	14	0	9	8	0	0	1	0	0	0
A_CH52.07	7	0	2.31625033068828e-06	20180829_SQUISH14	1.0	AACCACACACCAAGAGAGGAGAGCCACGACG	False	13	0	10	8	0	0	0	0	0	1
A_CH52.07	7	0	2.31625033068828e-06	20180829_SQUISH14	1.0	AACGAGAGAGCAACACACCACACCACGAGGA	False	14	0	10	7	0	1	0	0	0	1
A_CH52.07	7	0	2.31625033068828e-06	20180829_SQUISH14	1.0	AAGGACACACCAACACAGGACAGCACGACGA	False	14	0	10	7	2	0	0	0	0	0
A_CH52.07	7	0	2.31625033068828e-06	20180829_SQUISH14	1.0	AAGGACACACCAACACAGGAGACGACGACCA	False	14	0	10	7	0	0	1	0	0	0
A_CH52.07	7	0	2.31625033068828e-06	20180829_SQUISH14	1.0	AAGGACACACCAACACAGGAGACGACGACGA	False	14	0	9	8	1	2	2	2	0	1
A_CH52.07	7	0	2.31625033068828e-06	20180829_SQUISH14	1.0	AAGGAGACAGGAAGACAGGAGACCACGAGGA	False	14	0	5	12	0	1	0	0	0	0
A_CH52.07	7	0	2.31625033068828e-06	20180829_SQUISH14	1.0	AAGGAGAGAGGAAGAGACGACAGGACGACGA	False	14	0	4	13	0	0	1	0	0	0
A_CH52.07	7	0	2.31625033068828e-06	20180829_SQUISH14	1.0	AAGGAGAGAGGAAGAGAGGAGACCACGACCA	False	14	0	5	12	0	0	0	1	0	0
A_CH52.07	7	0	2.31625033068828e-06	20180829_SQUISH14	1.0	AAGGAGAGAGGAAGAGAGGAGACCACGAGGA	False	14	0	3	14	0	13	6	6	4	4
A_CH52.07	7	0	2.31625033068828e-06	20180829_SQUISH14	1.0	AAGGAGAGAGGAAGAGAGGAGACCAGGAGCA	False	14	0	3	14	0	0	1	0	0	0
A_CH52.07	7	0	2.31625033068828e-06	20180829_SQUISH14	1.0	AAGGAGAGAGGAAGAGAGGAGAGGAGCACCA	False	14	0	3	14	0	0	0	0	0	1
A_CH52.07	7	0	2.31625033068828e-06	20180829_SQUISH14	1.0	ACACACAAGAGAGGAGAGCACACGAGCACCA	False	14	0	9	8	0	1	0	0	0	0
A_CH52.07	7	0	2.31625033068828e-06	20180829_SQUISH14	1.0	ACACACACACGACACGAGCACACCAGCACCA	False	13	0	14	4	0	1	0	0	0	0
A_CH52.07	7	0	2.31625033068828e-06	20180829_SQUISH14	1.0	ACACACCAAGAGAGAGAGCAGACGACCAGGA	False	14	0	8	9	0	1	0	0	0	0
A_CH52.07	7	0	2.31625033068828e-06	20180829_SQUISH14	1.0	ACACCAAAGAGAGGAGAGCACACCACGACCA	False	14	0	10	7	0	0	0	0	1	0
A_CH52.07	7	0	2.31625033068828e-06	20180829_SQUISH14	1.0	ACACCAAGAAGAGGAGAGCACACGAGGAGCA	False	14	0	7	10	0	1	0	0	0	0
A_CH52.07	7	0	2.31625033068828e-06	20180829_SQUISH14	1.0	ACACCACACAGGAGACAGGAGAGGAGGACCA	False	13	0	8	10	0	1	0	0	0	0
A_CH52.07	7	0	2.31625033068828e-06	20180829_SQUISH14	1.0	ACCAACACACCAAGAGAGGAGACGAGCAGCA	False	14	0	9	8	0	0	0	0	1	0
A_CH52.07	7	0	2.31625033068828e-06	20180829_SQUISH14	1.0	ACCAACACACCAAGAGAGGAGAGCACGACCA	False	14	0	10	7	0	1	0	0	0	0
A_CH52.07	7	1	2.31625033068828e-06	20180829_SQUISH14	1.0	ACCAACACACCAAGAGAGGAGAGCACGACGA	False	14	0	9	8	1	4	8	6	0	1
A_CH52.07	7	0	2.31625033068828e-06	20180829_SQUISH14	1.0	ACCAACACACCAAGAGAGGAGAGCACGAGGA	False	14	0	8	9	0	0	0	0	1	0
A_CH52.07	7	0	2.31625033068828e-06	20180829_SQUISH14	1.0	ACCAACACACCAGGAGAGGAGAGCACGACGA	False	13	0	9	9	0	1	0	0	0	0
A_CH52.07	7	0	2.31625033068828e-06	20180829_SQUISH14	1.0	ACCAACACACGAAGACACCAGACCACCACCA	False	14	0	14	3	0	0	1	0	0	0
A_CH52.07	7	0	2.31625033068828e-06	20180829_SQUISH14	1.0	ACCAACACAGGAACACACGAGACGAGGAGGA	False	14	0	8	9	0	0	0	1	0	0
A_CH52.07	7	0	2.31625033068828e-06	20180829_SQUISH14	1.0	ACCAACACAGGAACAGACCACACCACGAGCA	False	14	0	12	5	0	0	0	0	1	0
A_CH52.07	7	0	2.31625033068828e-06	20180829_SQUISH14	1.0	ACCAAGAGAGGAACACACGACAGGAGGACCA	False	14	0	8	9	0	0	1	0	0	0
A_CH52.07	7	0	2.31625033068828e-06	20180829_SQUISH14	1.0	ACCAAGAGAGGAACACACGAGACGACGACGA	False	14	0	8	9	0	0	1	0	0	0
A_CH52.07	7	0	2.31625033068828e-06	20180829_SQUISH14	1.0	ACCAAGAGAGGAAGACACCAGAGGAGGAGCA	False	14	0	6	11	0	0	1	0	0	0
A_CH52.07	7	0	2.31625033068828e-06	20180829_SQUISH14	1.0	ACCACAACACCAAGAGAGGAGAGCACGACCA	False	14	0	10	7	0	0	0	1	0	0
A_CH52.07	7	0	2.31625033068828e-06	20180829_SQUISH14	1.0	ACCACAACACCAAGAGAGGAGAGCACGACGA	False	14	0	9	8	0	6	4	5	0	0
A_CH52.07	7	0	2.31625033068828e-06	20180829_SQUISH14	1.0	ACCACAACACCAAGAGAGGAGAGCAGCAGCA	False	14	0	9	8	0	0	1	0	0	0
A_CH52.07	7	0	2.31625033068828e-06	20180829_SQUISH14	1.0	ACCACACAACCAAGAGAGGAGAGCACGACGA	False	14	0	9	8	0	6	3	1	4	0
A_CH52.07	7	0	2.31625033068828e-06	20180829_SQUISH14	1.0	ACCACACAACCAAGAGAGGAGAGCACGAGGA	False	14	0	8	9	0	1	0	0	0	0
A_CH52.07	7	0	2.31625033068828e-06	20180829_SQUISH14	1.0	ACCACACACAAAAGAGAGGAGAGCACGACGA	False	15	0	8	8	0	1	0	0	0	0
A_CH52.07	7	0	2.31625033068828e-06	20180829_SQUISH14	1.0	ACCACACACCAAAGAGAGGACAGGAGGAGCA	False	14	0	8	9	0	0	0	0	1	0
A_CH52.07	7	0	2.31625033068828e-06	20180829_SQUISH14	1.0	ACCACACACCAAAGAGAGGAGAGCACGACGA	False	14	0	9	8	3	14	5	3	4	2
A_CH52.07	7	0	2.31625033068828e-06	20180829_SQUISH14	1.0	ACCACACACCAAAGAGAGGAGAGCACGAGGA	False	14	0	8	9	0	0	1	0	0	0
A_CH52.07	7	0	2.31625033068828e-06	20180829_SQUISH14	1.0	ACCACACACCAAAGAGAGGAGAGCAGGACGA	False	14	0	8	9	0	0	0	1	0	0
A_CH52.07	7	0	2.31625033068828e-06	20180829_SQUISH14	1.0	ACCACACACCAAGGAGAGGAGAGCACGACGA	False	13	0	9	9	0	0	2	1	0	0
A_CH52.07	7	0	2.31625033068828e-06	20180829_SQUISH14	1.0	ACCACACACCCAAGAGAGGAGAGCACGACGA	False	13	0	10	8	0	6	7	3	2	0
A_CH52.07	7	0	2.31625033068828e-06	20180829_SQUISH14	1.0	ACCACACACCCAAGAGAGGAGAGCAGCACCA	False	13	0	11	7	0	0	1	0	0	0
A_CH52.07	7	0	2.31625033068828e-06	20180829_SQUISH14	1.0	ACCACACCACCAAGAGAGGAGAGCACGACGA	False	13	0	10	8	0	0	1	1	2	0
A_CH52.07	7	0	2.31625033068828e-06	20180829_SQUISH14	1.0	ACCACCACACCAAGAGAGGAGAGCACGACGA	False	13	0	10	8	2	0	2	1	1	0
A_CH52.07	7	0	2.31625033068828e-06	20180829_SQUISH14	1.0	ACCACCACACCAAGAGAGGAGAGGACCACCA	False	13	0	11	7	0	0	0	0	0	1
A_CH52.07	7	0	2.31625033068828e-06	20180829_SQUISH14	1.0	ACCCACACACCAACACACCACACAACGACGA	False	14	0	15	2	0	0	0	0	0	1
A_CH52.07	7	0	2.31625033068828e-06	20180829_SQUISH14	1.0	ACCCACACACCAAGAGAGGAGAGCACGACAC	False	13	0	11	7	1	0	0	0	0	0
A_CH52.07	7	0	2.31625033068828e-06	20180829_SQUISH14	1.0	ACCCACACACCAAGAGAGGAGAGCACGACCA	False	13	0	11	7	0	1	0	0	0	1
A_CH52.07	7	0	2.31625033068828e-06	20180829_SQUISH14	1.0	ACCCACACACCAAGAGAGGAGAGCACGACGA	False	13	0	10	8	2	3	8	4	3	0
A_CH52.07	7	0	2.31625033068828e-06	20180829_SQUISH14	1.0	ACCCACACACCAAGAGAGGAGAGCACGAGGA	False	13	0	9	9	0	1	0	0	0	0
A_CH52.07	7	0	2.31625033068828e-06	20180829_SQUISH14	1.0	ACCCACACACCAAGAGAGGAGAGCACGCGAG	False	12	0	10	9	0	1	0	0	0	0
A_CH52.07	7	0	2.31625033068828e-06	20180829_SQUISH14	1.0	ACCCACACACCAAGAGAGGAGATCACGACCA	False	13	1	11	6	1	0	0	0	0	0
A_CH52.07	7	0	2.31625033068828e-06	20180829_SQUISH14	1.0	ACCGAGAGAGCAACACACCACACCACGAGGA	False	13	0	11	7	0	0	1	0	0	0
A_CH52.07	7	0	2.31625033068828e-06	20180829_SQUISH14	1.0	ACGAAGACACGACAGGAGCACAGGAGCACCA	False	13	0	9	9	0	0	1	0	0	0
A_CH52.07	7	0	2.31625033068828e-06	20180829_SQUISH14	1.0	ACGAAGAGAGCAACACACCACACCACGAGGA	False	14	0	10	7	1	0	0	0	0	0
A_CH52.07	7	0	2.31625033068828e-06	20180829_SQUISH14	1.0	ACGAGAAGAGCAACACACCACACCACGAGGA	False	14	0	10	7	0	0	1	0	0	1
A_CH52.07	7	0	2.31625033068828e-06	20180829_SQUISH14	1.0	ACGAGAGAGCAAACACACCACACCACGAGGA	False	14	0	10	7	0	0	0	1	0	0
A_CH52.07	7	0	2.31625033068828e-06	20180829_SQUISH14	1.0	ACGAGAGAGCCAACACACCACACCACGAGGA	False	13	0	11	7	0	0	0	0	1	0
A_CH52.07	7	0	2.31625033068828e-06	20180829_SQUISH14	1.0	ACGAGAGAGGCAACACACCACACCACGAGGA	False	13	0	10	8	0	0	0	1	0	0
A_CH52.07	7	0	2.31625033068828e-06	20180829_SQUISH14	1.0	ACGAGGAGAGCAACACACCACACCACGAGGA	False	13	0	10	8	0	0	2	0	0	0
A_CH52.07	7	0	2.31625033068828e-06	20180829_SQUISH14	1.0	ACGGAGAGAGCAACACACCACACCACGAGGA	False	13	0	10	8	0	1	0	0	0	0
A_CH52.07	7	0	2.31625033068828e-06	20180829_SQUISH14	1.0	AGAGAGGAAGAGAGAGACCACAGCACCAGGA	False	14	0	6	11	0	0	0	1	0	0
A_CH52.07	7	0	2.31625033068828e-06	20180829_SQUISH14	1.0	AGAGCAAGACCAACACAGCAGACGAGCACGA	False	14	0	9	8	0	0	0	1	0	0
A_CH52.07	7	0	2.31625033068828e-06	20180829_SQUISH14	1.0	AGAGGAGAGAGGAGACAGGAGAGCAGCAGGA	False	13	0	3	15	0	1	0	0	0	0
A_CH52.07	7	1	2.31625033068828e-06	20180829_SQUISH14	1.0	AGGAACAAAGAAACGCGGCACAGAATGTTTA	False	14	4	5	8	0	0	0	0	0	0
A_CH52.07	7	0	2.31625033068828e-06	20180829_SQUISH14	1.0	AGGAACACACCAACACAGGACAGCACGACGA	False	14	0	10	7	0	1	0	0	0	0
A_CH52.07	7	0	2.31625033068828e-06	20180829_SQUISH14	1.0	AGGAACACACCAACACAGGAGACGACGACGA	False	14	0	9	8	0	0	0	1	2	0
A_CH52.07	7	0	2.31625033068828e-06	20180829_SQUISH14	1.0	AGGAAGAGAGAGACACAGGAGACCAGCAGCA	False	14	0	6	11	0	0	0	1	0	0
A_CH52.07	7	0	2.31625033068828e-06	20180829_SQUISH14	1.0	AGGAAGAGAGGAACACACCACACGAGCAGCA	False	14	0	8	9	0	1	0	0	0	0
A_CH52.07	7	0	2.31625033068828e-06	20180829_SQUISH14	1.0	AGGAAGAGAGGAACACACCACACGAGGACCA	False	14	0	8	9	0	0	1	0	0	0
A_CH52.07	7	0	2.31625033068828e-06	20180829_SQUISH14	1.0	AGGAAGAGAGGAACACAGCACACGACGAGCA	False	14	0	7	10	0	1	0	0	0	0
A_CH52.07	7	0	2.31625033068828e-06	20180829_SQUISH14	1.0	AGGAAGAGAGGAAGACACGAGAGCAGCACGA	False	14	0	5	12	0	1	0	0	0	0
A_CH52.07	7	0	2.31625033068828e-06	20180829_SQUISH14	1.0	AGGAAGAGAGGAAGACAGCAGAGGAGCACGA	False	14	0	4	13	0	1	0	0	0	0
A_CH52.07	7	0	2.31625033068828e-06	20180829_SQUISH14	1.0	AGGAAGAGAGGAAGAGAGGAGACCACCACCA	False	14	0	6	11	0	0	1	0	0	1
A_CH52.07	7	1	2.31625033068828e-06	20180829_SQUISH14	1.0	AGGAAGAGAGGAAGAGAGGAGACCACGAGGA	False	14	0	3	14	0	1	2	4	3	0
A_CH52.07	7	0	2.31625033068828e-06	20180829_SQUISH14	1.0	AGGAAGAGAGGAAGAGAGGAGACGAGGAGGA	False	14	0	1	16	1	0	0	0	0	0
A_CH52.07	7	0	2.31625033068828e-06	20180829_SQUISH14	1.0	AGGAAGAGAGGAAGAGGGGAGACCACCACCA	False	13	0	6	12	0	0	1	0	0	0
A_CH52.07	7	0	2.31625033068828e-06	20180829_SQUISH14	1.0	AGGACAACACCAACACAGGACAGCACGACGA	False	14	0	10	7	0	0	1	0	0	0
A_CH52.07	7	0	2.31625033068828e-06	20180829_SQUISH14	1.0	AGGACAACACCAACACAGGAGACGACGACGA	False	14	0	9	8	0	4	4	1	1	0
A_CH52.07	7	0	2.31625033068828e-06	20180829_SQUISH14	1.0	AGGACACAACCAACACAGGAGACGACGACGA	False	14	0	9	8	0	2	2	1	0	1
A_CH52.07	7	0	2.31625033068828e-06	20180829_SQUISH14	1.0	AGGACACACCAAACACAGGACAGCACGAGGA	False	14	0	9	8	1	0	0	0	0	0
A_CH52.07	7	0	2.31625033068828e-06	20180829_SQUISH14	1.0	AGGACACACCAAACACAGGAGACGACGACGA	False	14	0	9	8	1	2	0	1	0	0
A_CH52.07	7	0	2.31625033068828e-06	20180829_SQUISH14	1.0	AGGACACACCAACCACAGGAGACGACGACGA	False	13	0	10	8	1	0	1	0	1	0
A_CH52.07	7	0	2.31625033068828e-06	20180829_SQUISH14	1.0	AGGACACACCCAACACAGGACAGCACGACGA	False	13	0	11	7	0	0	0	0	1	0
A_CH52.07	7	0	2.31625033068828e-06	20180829_SQUISH14	1.0	AGGACACACCCAACACAGGAGACGACGACGA	False	13	0	10	8	0	1	1	0	0	0
A_CH52.07	7	0	2.31625033068828e-06	20180829_SQUISH14	1.0	AGGAGAAGAGGAAGAGAGGAGACCAAGAGGA	False	15	0	2	14	0	0	0	0	1	0
A_CH52.07	7	0	2.31625033068828e-06	20180829_SQUISH14	1.0	AGGAGAAGAGGAAGAGAGGAGACCACGAGCA	False	14	0	4	13	0	1	0	0	0	0
A_CH52.07	7	0	2.31625033068828e-06	20180829_SQUISH14	1.0	AGGAGAAGAGGAAGAGAGGAGACCACGAGGA	False	14	0	3	14	0	0	1	1	1	0
A_CH52.07	7	0	2.31625033068828e-06	20180829_SQUISH14	1.0	AGGAGAGAAGGAAGAGAAGAGACCACGAGGA	False	15	0	3	13	0	0	1	0	0	0
A_CH52.07	7	0	2.31625033068828e-06	20180829_SQUISH14	1.0	AGGAGAGAAGGAAGAGAGGAGACCACCAGCA	False	14	0	5	12	1	0	0	0	0	0
A_CH52.07	7	0	2.31625033068828e-06	20180829_SQUISH14	1.0	AGGAGAGAAGGAAGAGAGGAGACCACGAGGA	False	14	0	3	14	0	1	3	2	0	2
A_CH52.07	7	0	2.31625033068828e-06	20180829_SQUISH14	1.0	AGGAGAGAAGGAAGAGAGGAGACGACGACGA	False	14	0	3	14	0	1	0	0	0	0
A_CH52.07	7	0	2.31625033068828e-06	20180829_SQUISH14	1.0	AGGAGAGAGGAAAGAGAGGAGACCACGACGA	False	14	0	4	13	0	0	0	1	0	0
A_CH52.07	7	0	2.31625033068828e-06	20180829_SQUISH14	1.0	AGGAGAGAGGAAAGAGAGGAGACCACGAGGA	False	14	0	3	14	2	4	3	0	0	0
A_CH52.07	7	0	2.31625033068828e-06	20180829_SQUISH14	1.0	AGGAGAGAGGAAAGAGAGGAGACCAGGACCA	False	14	0	4	13	0	0	0	1	0	0
A_CH52.07	7	0	2.31625033068828e-06	20180829_SQUISH14	1.0	AGGAGAGAGGAAAGAGAGGAGACGAGCACGA	False	14	0	3	14	0	1	0	0	0	0
A_CH52.07	7	0	2.31625033068828e-06	20180829_SQUISH14	1.0	AGGAGAGAGGAAAGAGAGGAGAGCAGGACGA	False	14	0	2	15	1	0	0	0	0	0
A_CH52.07	7	0	2.31625033068828e-06	20180829_SQUISH14	1.0	AGGAGAGAGGAAAGAGAGGAGAGGACGAGCA	False	14	0	2	15	0	1	0	0	0	0
A_CH52.07	7	0	2.31625033068828e-06	20180829_SQUISH14	1.0	AGGAGAGAGGAAGGAGAGGAGACCACGAGGA	False	13	0	3	15	0	0	1	1	0	0
A_CH52.07	7	0	2.31625033068828e-06	20180829_SQUISH14	1.0	AGGAGAGAGGGAAGAGAGGAGACCACGACGA	False	13	0	4	14	0	0	0	0	0	1
A_CH52.07	7	0	2.31625033068828e-06	20180829_SQUISH14	1.0	AGGAGAGAGGGAAGAGAGGAGACCACGAGGA	False	13	0	3	15	2	0	3	3	0	1
A_CH52.07	7	0	2.31625033068828e-06	20180829_SQUISH14	1.0	AGGAGAGAGGGAAGAGAGGAGAGGACGACGA	False	13	0	2	16	0	0	0	1	0	0
A_CH52.07	7	0	2.31625033068828e-06	20180829_SQUISH14	1.0	AGGAGAGCACGACGAGACCAGAGCAGGACGA	False	12	0	7	12	0	0	0	1	0	0
A_CH52.07	7	0	2.31625033068828e-06	20180829_SQUISH14	1.0	AGGAGAGGAGGAAGAGAGGAGACCACGAGGA	False	13	0	3	15	0	2	1	1	1	0
A_CH52.07	7	0	2.31625033068828e-06	20180829_SQUISH14	1.0	AGGAGAGGAGGAAGAGAGGCCACGAGGAGCA	False	12	0	4	15	0	1	0	0	0	0
A_CH52.07	7	0	2.31625033068828e-06	20180829_SQUISH14	1.0	AGGAGGAGAGGAAGAGAGGAGACCACGAGGA	False	13	0	3	15	1	2	6	1	0	0
A_CH52.07	7	0	2.31625033068828e-06	20180829_SQUISH14	1.0	AGGAGGAGAGGAAGAGAGGAGAGGACCAGGA	False	13	0	2	16	0	1	0	0	0	0
A_CH52.07	7	0	2.31625033068828e-06	20180829_SQUISH14	1.0	AGGGACACACCAACACAGGACAGCACGACGA	False	13	0	10	8	0	0	0	1	0	0
A_CH52.07	7	0	2.31625033068828e-06	20180829_SQUISH14	1.0	AGGGACACACCAACACAGGAGACGACGACCA	False	13	0	10	8	0	0	1	0	0	0
A_CH52.07	7	0	2.31625033068828e-06	20180829_SQUISH14	1.0	AGGGACACACCAACACAGGAGACGACGACGA	False	13	0	9	9	0	0	0	1	0	0
A_CH52.07	7	0	2.31625033068828e-06	20180829_SQUISH14	1.0	AGGGAGAGAGGAAGAGAGGAGACCACCAGCA	False	13	0	5	13	0	0	0	0	0	1
A_CH52.07	7	0	2.31625033068828e-06	20180829_SQUISH14	1.0	AGGGAGAGAGGAAGAGAGGAGACCACGACCA	False	13	0	5	13	0	0	0	0	0	1
A_CH52.07	7	0	2.31625033068828e-06	20180829_SQUISH14	1.0	AGGGAGAGAGGAAGAGAGGAGACCACGAGGA	False	13	0	3	15	3	8	7	3	2	5
A_CH52.07	7	0	2.31625033068828e-06	20180829_SQUISH14	1.0	CAACACACACCAAGAGAGGAGAGCACGACGA	False	14	0	9	8	0	0	0	0	1	0
A_CH52.07	7	0	2.31625033068828e-06	20180829_SQUISH14	1.0	CAACCCACACCAAGAGAGGAGAGCACGACGA	False	13	0	10	8	1	0	0	0	0	0
A_CH52.07	7	0	2.31625033068828e-06	20180829_SQUISH14	1.0	CAAGACACACCAACACAGGAGACGACGACGA	False	14	0	10	7	0	0	1	0	0	0
A_CH52.07	7	0	2.31625033068828e-06	20180829_SQUISH14	1.0	CAAGAGAGGAGAGCAGACGACAGGAGCAGCA	False	13	0	6	12	0	1	0	0	0	0
A_CH52.07	7	0	2.31625033068828e-06	20180829_SQUISH14	1.0	CACAACACACCAAGAGAGGAGAGCACGACGA	False	14	0	9	8	0	1	1	0	1	0
A_CH52.07	7	0	2.31625033068828e-06	20180829_SQUISH14	1.0	CACACAACACCAAGAGAGGAGAGCACGACGA	False	14	0	9	8	0	0	1	0	0	0
A_CH52.07	7	0	2.31625033068828e-06	20180829_SQUISH14	1.0	CACACACTCCAAAGAGAGGAGAGCACGACGA	False	13	1	9	8	0	0	0	1	0	0
A_CH52.07	7	0	2.31625033068828e-06	20180829_SQUISH14	1.0	CACACCACACCAAGAGAGGAGAGCACGACGA	False	13	0	10	8	0	1	0	0	0	0
A_CH52.07	7	0	2.31625033068828e-06	20180829_SQUISH14	1.0	CACCACAACACCAAGAGAGAGAGCACGACGA	False	14	0	10	7	0	0	0	1	0	0
A_CH52.07	7	0	2.31625033068828e-06	20180829_SQUISH14	1.0	CACCACACACAAAGAGAGGAGAGCACGACGA	False	14	0	9	8	0	0	1	0	0	0
A_CH52.07	7	0	2.31625033068828e-06	20180829_SQUISH14	1.0	CACCACACACCAAAAGAGGAGACCAGGACCA	False	14	0	11	6	0	0	0	1	0	0
A_CH52.07	7	0	2.31625033068828e-06	20180829_SQUISH14	1.0	CACCACACACCAAAAGAGGAGAGCACGACGA	False	14	0	10	7	1	0	1	1	1	0
A_CH52.07	7	0	2.31625033068828e-06	20180829_SQUISH14	1.0	CACCACACACCAACAAGAGAGGAGAGCACGA	False	14	0	10	7	0	0	0	0	1	0
A_CH52.07	7	0	2.31625033068828e-06	20180829_SQUISH14	1.0	CACCACACACCAACAGACCAGACGACCACCC	False	12	0	16	3	0	0	1	0	0	0
A_CH52.07	7	0	2.31625033068828e-06	20180829_SQUISH14	1.0	CACCACACACCAAGAAAGGAGAGCACGACGA	False	14	0	10	7	0	0	3	3	2	1
A_CH52.07	7	0	2.31625033068828e-06	20180829_SQUISH14	1.0	CACCACACACCAAGAAGAGGAGAGCCGACGA	False	13	0	10	8	0	1	0	0	0	0
A_CH52.07	7	0	2.31625033068828e-06	20180829_SQUISH14	1.0	CACCACACACCAAGACACCAGAGCACGACAC	False	13	0	14	4	0	0	1	0	0	0
A_CH52.07	7	0	2.31625033068828e-06	20180829_SQUISH14	1.0	CACCACACACCAAGAGAAGAGACCAGACGAC	False	14	0	11	6	0	0	0	1	0	0
A_CH52.07	7	0	2.31625033068828e-06	20180829_SQUISH14	1.0	CACCACACACCAAGAGAAGAGAGCACGACGA	False	14	0	10	7	1	3	0	0	0	1
A_CH52.07	7	0	2.31625033068828e-06	20180829_SQUISH14	1.0	CACCACACACCAAGAGAAGAGCACGACGAGG	False	13	0	10	8	1	0	0	0	0	0
A_CH52.07	7	1	2.31625033068828e-06	20180829_SQUISH14	1.0	CACCACACACCAAGAGAAGCACGACGAGCAT	False	13	1	11	6	0	0	0	0	0	0
A_CH52.07	7	0	2.31625033068828e-06	20180829_SQUISH14	1.0	CACCACACACCAAGAGAAGGAGAGCACCACC	False	13	0	12	6	0	0	1	0	0	0
A_CH52.07	7	0	2.31625033068828e-06	20180829_SQUISH14	1.0	CACCACACACCAAGAGAAGGAGAGCACGACG	False	13	0	10	8	1	3	0	4	3	0
A_CH52.07	7	0	2.31625033068828e-06	20180829_SQUISH14	1.0	CACCACACACCAAGAGAGAAGAGCACGACGA	False	14	0	10	7	0	2	0	1	0	0
A_CH52.07	7	0	2.31625033068828e-06	20180829_SQUISH14	1.0	CACCACACACCAAGAGAGAGACACGACGACC	False	13	0	12	6	0	0	0	0	1	0
A_CH52.07	7	1	2.31625033068828e-06	20180829_SQUISH14	1.0	CACCACACACCAAGAGAGAGAGCACGACGAT	False	13	1	10	7	0	0	0	0	0	0
A_CH52.07	7	0	2.31625033068828e-06	20180829_SQUISH14	1.0	CACCACACACCAAGAGAGAGCACGACGACGA	False	13	0	11	7	0	1	0	0	0	0
A_CH52.07	7	0	2.31625033068828e-06	20180829_SQUISH14	1.0	CACCACACACCAAGAGAGAGCACGACGAGAC	False	13	0	11	7	0	0	0	0	1	0
A_CH52.07	7	0	2.31625033068828e-06	20180829_SQUISH14	1.0	CACCACACACCAAGAGAGAGCACGACGAGCA	False	13	0	11	7	0	1	2	1	1	0
A_CH52.07	7	0	2.31625033068828e-06	20180829_SQUISH14	1.0	CACCACACACCAAGAGAGAGCACGACGAGGA	False	13	0	10	8	1	0	1	0	1	1
A_CH52.07	7	0	2.31625033068828e-06	20180829_SQUISH14	1.0	CACCACACACCAAGAGAGCACGACGAGCAGG	False	12	0	11	8	0	1	0	0	0	0
A_CH52.07	7	0	2.31625033068828e-06	20180829_SQUISH14	1.0	CACCACACACCAAGAGAGGAAAGCACGACGA	False	14	0	10	7	0	2	4	2	1	0
A_CH52.07	7	0	2.31625033068828e-06	20180829_SQUISH14	1.0	CACCACACACCAAGAGAGGAAAGCAGGACCA	False	14	0	10	7	0	1	0	0	0	0
A_CH52.07	7	1	2.31625033068828e-06	20180829_SQUISH14	1.0	CACCACACACCAAGAGAGGAAGAGCACGACG	False	13	0	10	8	0	2	2	1	1	1
A_CH52.07	7	0	2.31625033068828e-06	20180829_SQUISH14	1.0	CACCACACACCAAGAGAGGAAGCACGACGAC	False	13	0	11	7	0	1	2	1	0	0
A_CH52.07	7	0	2.31625033068828e-06	20180829_SQUISH14	1.0	CACCACACACCAAGAGAGGAAGCACGACGAG	False	13	0	10	8	2	4	1	3	0	1
A_CH52.07	7	3	2.31625033068828e-06	20180829_SQUISH14	1.0	CACCACACACCAAGAGAGGAAGCACGACGAT	False	13	1	10	7	0	0	0	0	0	0
A_CH52.07	7	0	2.31625033068828e-06	20180829_SQUISH14	1.0	CACCACACACCAAGAGAGGAGAACACGACGA	False	14	0	10	7	0	0	1	0	0	0
A_CH52.07	7	0	2.31625033068828e-06	20180829_SQUISH14	1.0	CACCACACACCAAGAGAGGAGAAGCACGACG	False	13	0	10	8	0	0	1	0	1	0
A_CH52.07	7	0	2.31625033068828e-06	20180829_SQUISH14	1.0	CACCACACACCAAGAGAGGAGACACGACGAC	False	13	0	11	7	0	1	0	0	0	2
A_CH52.07	7	0	2.31625033068828e-06	20180829_SQUISH14	1.0	CACCACACACCAAGAGAGGAGACACGACGAG	False	13	0	10	8	1	1	2	1	1	0
A_CH52.07	7	2	2.31625033068828e-06	20180829_SQUISH14	1.0	CACCACACACCAAGAGAGGAGACACGACGAT	False	13	1	10	7	0	0	0	0	0	0
A_CH52.07	7	0	2.31625033068828e-06	20180829_SQUISH14	1.0	CACCACACACCAAGAGAGGAGACGAGAGCAG	False	13	0	9	9	0	0	1	0	0	0
A_CH52.07	7	0	2.31625033068828e-06	20180829_SQUISH14	1.0	CACCACACACCAAGAGAGGAGAGAACCACCA	False	14	0	11	6	0	0	0	0	0	1
A_CH52.07	7	0	2.31625033068828e-06	20180829_SQUISH14	1.0	CACCACACACCAAGAGAGGAGAGCAACGACG	False	13	0	10	8	0	0	1	0	0	0
A_CH52.07	7	0	2.31625033068828e-06	20180829_SQUISH14	1.0	CACCACACACCAAGAGAGGAGAGCACAACGA	False	14	0	10	7	0	1	2	0	0	0
A_CH52.07	7	0	2.31625033068828e-06	20180829_SQUISH14	1.0	CACCACACACCAAGAGAGGAGAGCACAAGAC	False	14	0	10	7	0	0	0	1	0	0
A_CH52.07	7	0	2.31625033068828e-06	20180829_SQUISH14	1.0	CACCACACACCAAGAGAGGAGAGCACACCAC	False	13	0	12	6	0	0	0	1	0	0
A_CH52.07	7	0	2.31625033068828e-06	20180829_SQUISH14	1.0	CACCACACACCAAGAGAGGAGAGCACACGAC	False	13	0	11	7	1	4	3	1	1	0
A_CH52.07	7	1	2.31625033068828e-06	20180829_SQUISH14	1.0	CACCACACACCAAGAGAGGAGAGCACACGAG	False	13	0	10	8	0	1	0	0	0	0
A_CH52.07	7	1	2.31625033068828e-06	20180829_SQUISH14	1.0	CACCACACACCAAGAGAGGAGAGCACACGAT	False	13	1	10	7	0	0	0	0	0	0
A_CH52.07	7	0	2.31625033068828e-06	20180829_SQUISH14	1.0	CACCACACACCAAGAGAGGAGAGCACAGGAC	False	13	0	10	8	0	0	0	1	0	0
A_CH52.07	7	0	2.31625033068828e-06	20180829_SQUISH14	1.0	CACCACACACCAAGAGAGGAGAGCACAGGAG	False	13	0	9	9	0	1	0	0	0	0
A_CH52.07	7	0	2.31625033068828e-06	20180829_SQUISH14	1.0	CACCACACACCAAGAGAGGAGAGCACGAAGA	False	14	0	9	8	0	0	0	1	0	0
A_CH52.07	7	1	2.31625033068828e-06	20180829_SQUISH14	1.0	CACCACACACCAAGAGAGGAGAGCACGACAG	False	13	0	10	8	1	0	0	1	0	0
A_CH52.07	7	1	2.31625033068828e-06	20180829_SQUISH14	1.0	CACCACACACCAAGAGAGGAGAGCACGACAT	False	13	1	10	7	0	0	0	0	0	0
A_CH52.07	7	0	2.31625033068828e-06	20180829_SQUISH14	1.0	CACCACACACCAAGAGAGGAGAGCACGACGC	False	12	0	11	8	0	0	0	0	0	1
A_CH52.07	7	0	2.31625033068828e-06	20180829_SQUISH14	1.0	CACCACACACCAAGAGAGGAGAGCACGACGG	False	12	0	10	9	0	1	0	0	0	0
A_CH52.07	7	0	2.31625033068828e-06	20180829_SQUISH14	1.0	CACCACACACCAAGAGAGGAGAGCACGACTA	False	13	1	10	7	0	0	1	0	0	0
A_CH52.07	7	0	2.31625033068828e-06	20180829_SQUISH14	1.0	CACCACACACCAAGAGAGGAGAGCACGAGAC	False	13	0	10	8	0	0	1	0	0	0
A_CH52.07	7	0	2.31625033068828e-06	20180829_SQUISH14	1.0	CACCACACACCAAGAGAGGAGAGCACGAGAG	False	13	0	9	9	0	0	0	0	1	0
A_CH52.07	7	0	2.31625033068828e-06	20180829_SQUISH14	1.0	CACCACACACCAAGAGAGGAGAGCACGATGA	False	13	1	9	8	0	0	1	0	0	0
A_CH52.07	7	0	2.31625033068828e-06	20180829_SQUISH14	1.0	CACCACACACCAAGAGAGGAGAGCACGCGAG	False	12	0	10	9	0	1	0	0	0	0
A_CH52.07	7	0	2.31625033068828e-06	20180829_SQUISH14	1.0	CACCACACACCAAGAGAGGAGAGCACGGCGA	False	12	0	10	9	0	1	1	0	0	0
A_CH52.07	7	0	2.31625033068828e-06	20180829_SQUISH14	1.0	CACCACACACCAAGAGAGGAGAGCACGGGAG	False	12	0	9	10	0	1	0	0	0	0
A_CH52.07	7	0	2.31625033068828e-06	20180829_SQUISH14	1.0	CACCACACACCAAGAGAGGAGAGCACTACGA	False	13	1	10	7	0	4	2	1	0	0
A_CH52.07	7	0	2.31625033068828e-06	20180829_SQUISH14	1.0	CACCACACACCAAGAGAGGAGAGCAGAAGGA	False	14	0	8	9	0	0	0	0	1	0
A_CH52.07	7	0	2.31625033068828e-06	20180829_SQUISH14	1.0	CACCACACACCAAGAGAGGAGAGCAGACGAC	False	13	0	10	8	0	3	0	0	1	3
A_CH52.07	7	0	2.31625033068828e-06	20180829_SQUISH14	1.0	CACCACACACCAAGAGAGGAGAGCAGACGAG	False	13	0	9	9	1	1	3	0	2	1
A_CH52.07	7	1	2.31625033068828e-06	20180829_SQUISH14	1.0	CACCACACACCAAGAGAGGAGAGCAGAGGAG	False	13	0	8	10	0	1	0	0	0	0
A_CH52.07	7	0	2.31625033068828e-06	20180829_SQUISH14	1.0	CACCACACACCAAGAGAGGAGAGCATGACGA	False	13	1	9	8	0	1	0	1	0	0
A_CH52.07	7	0	2.31625033068828e-06	20180829_SQUISH14	1.0	CACCACACACCAAGAGAGGAGAGCATGAGCA	False	13	1	9	8	0	0	0	0	0	1
A_CH52.07	7	0	2.31625033068828e-06	20180829_SQUISH14	1.0	CACCACACACCAAGAGAGGAGAGCCACGACG	False	12	0	11	8	0	1	0	1	0	0
A_CH52.07	7	0	2.31625033068828e-06	20180829_SQUISH14	1.0	CACCACACACCAAGAGAGGAGAGCCAGAGGA	False	13	0	9	9	1	0	0	0	0	0
A_CH52.07	7	0	2.31625033068828e-06	20180829_SQUISH14	1.0	CACCACACACCAAGAGAGGAGAGCCGACGAC	False	12	0	11	8	0	0	1	0	0	0
A_CH52.07	7	0	2.31625033068828e-06	20180829_SQUISH14	1.0	CACCACACACCAAGAGAGGAGAGCCGACGAG	False	12	0	10	9	0	0	1	0	1	0
A_CH52.07	7	0	2.31625033068828e-06	20180829_SQUISH14	1.0	CACCACACACCAAGAGAGGAGAGCGCGACGA	False	12	0	10	9	0	0	0	1	0	0
A_CH52.07	7	0	2.31625033068828e-06	20180829_SQUISH14	1.0	CACCACACACCAAGAGAGGAGAGCTCGACGA	False	12	1	10	8	0	0	1	0	0	0
A_CH52.07	7	1	2.31625033068828e-06	20180829_SQUISH14	1.0	CACCACACACCAAGAGAGGAGAGGAGCAGAT	False	13	1	8	9	0	0	0	0	0	0
A_CH52.07	7	0	2.31625033068828e-06	20180829_SQUISH14	1.0	CACCACACACCAAGAGAGGAGAGGCACGACG	False	12	0	10	9	0	1	0	1	1	0
A_CH52.07	7	0	2.31625033068828e-06	20180829_SQUISH14	1.0	CACCACACACCAAGAGAGGAGAGTACGACGA	False	13	1	9	8	0	0	0	0	1	0
A_CH52.07	7	0	2.31625033068828e-06	20180829_SQUISH14	1.0	CACCACACACCAAGAGAGGAGATCACGACGA	False	13	1	10	7	0	1	1	1	0	0
A_CH52.07	7	0	2.31625033068828e-06	20180829_SQUISH14	1.0	CACCACACACCAAGAGAGGAGCACGACGACC	False	12	0	12	7	0	0	1	0	0	0
A_CH52.07	7	0	2.31625033068828e-06	20180829_SQUISH14	1.0	CACCACACACCAAGAGAGGAGCACGACGACG	False	12	0	11	8	0	2	0	1	0	0
A_CH52.07	7	0	2.31625033068828e-06	20180829_SQUISH14	1.0	CACCACACACCAAGAGAGGAGCACGACGAGC	False	12	0	11	8	0	0	0	1	1	0
A_CH52.07	7	0	2.31625033068828e-06	20180829_SQUISH14	1.0	CACCACACACCAAGAGAGGAGCACGACGAGG	False	12	0	10	9	0	1	0	1	0	0
A_CH52.07	7	0	2.31625033068828e-06	20180829_SQUISH14	1.0	CACCACACACCAAGAGAGGAGGAGCACGACG	False	12	0	10	9	0	0	0	1	0	0
A_CH52.07	7	0	2.31625033068828e-06	20180829_SQUISH14	1.0	CACCACACACCAAGAGAGGAGGCACGACGAC	False	12	0	11	8	0	1	2	1	0	0
A_CH52.07	7	0	2.31625033068828e-06	20180829_SQUISH14	1.0	CACCACACACCAAGAGAGGAGGCACGACGAG	False	12	0	10	9	2	1	0	0	0	0
A_CH52.07	7	1	2.31625033068828e-06	20180829_SQUISH14	1.0	CACCACACACCAAGAGAGGAGGCACGACGAT	False	12	1	10	8	0	0	0	0	0	0
A_CH52.07	7	0	2.31625033068828e-06	20180829_SQUISH14	1.0	CACCACACACCAAGAGAGGAGGGCACGACGA	False	12	0	10	9	0	1	0	0	0	0
A_CH52.07	7	0	2.31625033068828e-06	20180829_SQUISH14	1.0	CACCACACACCAAGAGAGGATAGCACGACGA	False	13	1	10	7	0	2	1	0	1	0
A_CH52.07	7	0	2.31625033068828e-06	20180829_SQUISH14	1.0	CACCACACACCAAGAGAGGCGACGAGGACGA	False	12	0	10	9	0	1	0	0	0	0
A_CH52.07	7	0	2.31625033068828e-06	20180829_SQUISH14	1.0	CACCACACACCAAGAGAGGGAGAGCACGACG	False	12	0	10	9	0	0	0	0	0	1
A_CH52.07	7	1	2.31625033068828e-06	20180829_SQUISH14	1.0	CACCACACACCAAGAGAGGGAGCACGACGAT	False	12	1	10	8	0	0	0	0	0	0
A_CH52.07	7	0	2.31625033068828e-06	20180829_SQUISH14	1.0	CACCACACACCAAGAGAGGGCACGACGAGCA	False	12	0	11	8	0	0	1	0	0	0
A_CH52.07	7	0	2.31625033068828e-06	20180829_SQUISH14	1.0	CACCACACACCAAGAGAGGTGAGCACGACGA	False	12	1	10	8	1	0	0	0	0	0
A_CH52.07	7	0	2.31625033068828e-06	20180829_SQUISH14	1.0	CACCACACACCAAGAGAGTAGAGCACGACGA	False	13	1	10	7	0	1	0	0	1	0
A_CH52.07	7	0	2.31625033068828e-06	20180829_SQUISH14	1.0	CACCACACACCAAGAGATGAGAGCACGACGA	False	13	1	10	7	0	1	1	1	1	1
A_CH52.07	7	0	2.31625033068828e-06	20180829_SQUISH14	1.0	CACCACACACCAAGAGATGAGAGCACGAGCA	False	13	1	10	7	0	0	0	0	0	1
A_CH52.07	7	0	2.31625033068828e-06	20180829_SQUISH14	1.0	CACCACACACCAAGAGCGGAGAGCACGACGA	False	12	0	11	8	0	1	0	0	0	0
A_CH52.07	7	0	2.31625033068828e-06	20180829_SQUISH14	1.0	CACCACACACCAAGAGGAGGAGACACGACGA	False	13	0	10	8	1	0	0	0	0	0
A_CH52.07	7	0	2.31625033068828e-06	20180829_SQUISH14	1.0	CACCACACACCAAGAGGGGAGAGCACGACGA	False	12	0	10	9	0	2	0	0	0	1
A_CH52.07	7	0	2.31625033068828e-06	20180829_SQUISH14	1.0	CACCACACACCAAGATAGGAGAGCACGACCA	False	13	1	11	6	0	0	0	0	0	1
A_CH52.07	7	0	2.31625033068828e-06	20180829_SQUISH14	1.0	CACCACACACCAAGATAGGAGAGCACGACGA	False	13	1	10	7	0	2	1	3	0	0
A_CH52.07	7	0	2.31625033068828e-06	20180829_SQUISH14	1.0	CACCACACACCAAGGGAGAGCACGACGACCA	False	12	0	12	7	0	0	1	0	0	0
A_CH52.07	7	0	2.31625033068828e-06	20180829_SQUISH14	1.0	CACCACACACCAATAGAGGAGAGCACCACCA	False	13	1	12	5	0	0	1	0	0	0
A_CH52.07	7	0	2.31625033068828e-06	20180829_SQUISH14	1.0	CACCACACACCAATAGAGGAGAGCACGACGA	False	13	1	10	7	0	0	1	1	0	1
A_CH52.07	7	0	2.31625033068828e-06	20180829_SQUISH14	1.0	CACCACACACCAGAGGAGAGCACGACGACCA	False	12	0	12	7	0	0	0	1	0	0
A_CH52.07	7	0	2.31625033068828e-06	20180829_SQUISH14	1.0	CACCACACACCAGAGGAGAGCACGACGAGAC	False	12	0	11	8	0	0	0	0	1	0
A_CH52.07	7	0	2.31625033068828e-06	20180829_SQUISH14	1.0	CACCACACACCAGAGGAGAGCACGACGAGCA	False	12	0	11	8	0	0	2	0	0	0
A_CH52.07	7	0	2.31625033068828e-06	20180829_SQUISH14	1.0	CACCACACACCAGGAGAGGAGAGCACCAGCA	False	12	0	11	8	0	0	1	0	0	0
A_CH52.07	7	0	2.31625033068828e-06	20180829_SQUISH14	1.0	CACCACACACCAGGAGAGGAGAGCACGACGA	False	12	0	10	9	3	13	9	5	7	5
A_CH52.07	7	0	2.31625033068828e-06	20180829_SQUISH14	1.0	CACCACACACCAGGAGAGGAGAGCACGAGCA	False	12	0	10	9	0	1	0	0	0	0
A_CH52.07	7	0	2.31625033068828e-06	20180829_SQUISH14	1.0	CACCACACACCAGGAGAGGAGAGCACGAGGA	False	12	0	9	10	0	1	0	0	0	0
A_CH52.07	7	0	2.31625033068828e-06	20180829_SQUISH14	1.0	CACCACACACCCAAGAGAGGAAGCACGACGA	False	13	0	11	7	0	0	1	0	0	0
A_CH52.07	7	0	2.31625033068828e-06	20180829_SQUISH14	1.0	CACCACACACCGAGAGAGGAGAGCACGACGA	False	12	0	10	9	0	0	1	0	0	0
A_CH52.07	7	0	2.31625033068828e-06	20180829_SQUISH14	1.0	CACCACACACCTAGAGAGGAGAGCACGACGA	False	12	1	10	8	0	1	0	0	0	0
A_CH52.07	7	0	2.31625033068828e-06	20180829_SQUISH14	1.0	CACCACACACCTAGAGAGGAGAGCAGCAGGA	False	12	1	9	9	1	0	0	0	0	0
A_CH52.07	7	0	2.31625033068828e-06	20180829_SQUISH14	1.0	CACCACACACGAACACAGCACACCACCAGAG	False	13	0	14	4	0	1	0	0	0	0
A_CH52.07	7	0	2.31625033068828e-06	20180829_SQUISH14	1.0	CACCACACACGAACAGAGCAGACGAGCACAC	False	13	0	12	6	0	1	0	0	0	0
A_CH52.07	7	0	2.31625033068828e-06	20180829_SQUISH14	1.0	CACCACACACGAGAGGAGAGCACGACGACCA	False	12	0	11	8	0	0	0	0	0	1
A_CH52.07	7	0	2.31625033068828e-06	20180829_SQUISH14	1.0	CACCACACAGCAAGACACCACACCACGACAG	False	13	0	14	4	0	0	1	0	0	0
A_CH52.07	7	0	2.31625033068828e-06	20180829_SQUISH14	1.0	CACCACACAGGAAGAGAGCAGAGCAGCACAG	False	13	0	9	9	0	0	0	0	1	0
A_CH52.07	7	0	2.31625033068828e-06	20180829_SQUISH14	1.0	CACCACACGCCAAGAGAGGAGAGCACGACGA	False	12	0	10	9	0	0	0	1	0	0
A_CH52.07	7	0	2.31625033068828e-06	20180829_SQUISH14	1.0	CACCACAGACCAAGACAGCACAGGAGGACAC	False	13	0	11	7	0	0	0	0	1	0
A_CH52.07	7	0	2.31625033068828e-06	20180829_SQUISH14	1.0	CACCACAGACGAAGACACGAGACCAGCACAA	False	14	0	11	6	0	0	0	1	0	0
A_CH52.07	7	0	2.31625033068828e-06	20180829_SQUISH14	1.0	CACCACAGACGAAGAGAGCACACGACCACAC	False	13	0	12	6	0	0	1	0	0	0
A_CH52.07	7	0	2.31625033068828e-06	20180829_SQUISH14	1.0	CACCACAGAGCAACAGACCAGAGGACGACAC	False	13	0	11	7	0	1	0	0	0	0
A_CH52.07	7	0	2.31625033068828e-06	20180829_SQUISH14	1.0	CACCACAGAGGAACAGACCACACCACGAGAC	False	13	0	12	6	0	0	0	1	0	0
A_CH52.07	7	0	2.31625033068828e-06	20180829_SQUISH14	1.0	CACCACCAAGAGAGGGAGAGCACGACGAGGA	False	12	0	8	11	0	0	0	1	0	0
A_CH52.07	7	0	2.31625033068828e-06	20180829_SQUISH14	1.0	CACCACCCACCAAGAGAGGAGAGCACGACGA	False	12	0	11	8	1	0	0	0	0	0
A_CH52.07	7	0	2.31625033068828e-06	20180829_SQUISH14	1.0	CACCACGCACCAAGAGAGGAGAGCACCAGCA	False	12	0	11	8	0	0	0	1	0	0
A_CH52.07	7	0	2.31625033068828e-06	20180829_SQUISH14	1.0	CACCACGCACCAAGAGAGGAGAGCACGACGA	False	12	0	10	9	0	0	1	0	0	0
A_CH52.07	7	0	2.31625033068828e-06	20180829_SQUISH14	1.0	CACCAGACACCAACACAGGACAGCACGACAC	False	13	0	13	5	0	0	1	0	0	0
A_CH52.07	7	0	2.31625033068828e-06	20180829_SQUISH14	1.0	CACCAGACACCAACAGACGAGACGAGGAGAC	False	13	0	10	8	0	1	0	0	0	0
A_CH52.07	7	0	2.31625033068828e-06	20180829_SQUISH14	1.0	CACCAGACACGAACACAGGAGACGACCAGAG	False	13	0	10	8	0	0	0	1	0	0
A_CH52.07	7	0	2.31625033068828e-06	20180829_SQUISH14	1.0	CACCAGACACGAAGACACGAGAGCAGGACAG	False	13	0	9	9	0	1	0	0	0	0
A_CH52.07	7	0	2.31625033068828e-06	20180829_SQUISH14	1.0	CACCAGACACGAAGACAGGACAGGAGCACAC	False	13	0	10	8	0	1	0	0	0	0
A_CH52.07	7	0	2.31625033068828e-06	20180829_SQUISH14	1.0	CACCAGACACGAAGAGAGGAGAGGAGCAGAG	False	13	0	6	12	1	0	0	0	0	0
A_CH52.07	7	0	2.31625033068828e-06	20180829_SQUISH14	1.0	CACCAGACAGCAAGAGAGCACAGCACCACAA	False	14	0	11	6	0	1	0	0	0	0
A_CH52.07	7	0	2.31625033068828e-06	20180829_SQUISH14	1.0	CACCAGAGACGAACAGACCACAGCACGACAC	False	13	0	12	6	0	0	0	0	1	0
A_CH52.07	7	0	2.31625033068828e-06	20180829_SQUISH14	1.0	CACCAGAGACGAAGACACGAGAGCAGGACAG	False	13	0	8	10	0	0	0	0	1	0
A_CH52.07	7	0	2.31625033068828e-06	20180829_SQUISH14	1.0	CACCAGAGAGCAACAGACCACACGACGAGAG	False	13	0	10	8	0	0	0	1	0	0
A_CH52.07	7	0	2.31625033068828e-06	20180829_SQUISH14	1.0	CACCAGAGAGCAAGACACGAGACGAGCACAC	False	13	0	10	8	0	0	1	0	0	0
A_CH52.07	7	0	2.31625033068828e-06	20180829_SQUISH14	1.0	CACCAGAGAGCAAGACAGCAGACCAGCACAC	False	13	0	11	7	0	1	0	0	0	0
A_CH52.07	7	0	2.31625033068828e-06	20180829_SQUISH14	1.0	CACCAGAGAGCAAGAGAACAGACGACGACGA	False	14	0	8	9	0	0	1	0	0	0
A_CH52.07	7	0	2.31625033068828e-06	20180829_SQUISH14	1.0	CACCAGAGAGGAACACAGCACACCAGGAGAC	False	13	0	10	8	1	0	0	0	0	0
A_CH52.07	7	0	2.31625033068828e-06	20180829_SQUISH14	1.0	CACCAGAGAGGAACAGAGCACACCAGGACAG	False	13	0	9	9	0	0	1	0	0	0
A_CH52.07	7	0	2.31625033068828e-06	20180829_SQUISH14	1.0	CACCAGAGAGGAAGACACGACAGCAGCACAC	False	13	0	10	8	0	1	0	0	0	0
A_CH52.07	7	0	2.31625033068828e-06	20180829_SQUISH14	1.0	CACCAGAGAGGAAGACAGGACAGCAGCAGAC	False	13	0	8	10	1	0	0	0	0	0
A_CH52.07	7	0	2.31625033068828e-06	20180829_SQUISH14	1.0	CACCAGAGAGGAAGACAGGACAGCAGCAGAG	False	13	0	7	11	1	0	0	0	0	0
A_CH52.07	7	0	2.31625033068828e-06	20180829_SQUISH14	1.0	CACCAGAGAGGAAGACAGGAGACGACCAGAG	False	13	0	7	11	0	1	0	0	0	0
A_CH52.07	7	0	2.31625033068828e-06	20180829_SQUISH14	1.0	CACCATACACCAAGAGAGGAGAGCACGACGA	False	13	1	9	8	2	0	2	0	1	0
A_CH52.07	7	0	2.31625033068828e-06	20180829_SQUISH14	1.0	CACCCAACACCAAGAGAGGAGAGCACGACGA	False	13	0	10	8	0	0	1	0	0	0
A_CH52.07	7	0	2.31625033068828e-06	20180829_SQUISH14	1.0	CACCGCACACCAAGAGAGGAGAGCACGACGA	False	12	0	10	9	1	0	0	0	1	0
A_CH52.07	7	0	2.31625033068828e-06	20180829_SQUISH14	1.0	CACGAACAAGGACAGCACCAGACCACGACGA	False	13	0	11	7	0	1	0	0	0	0
A_CH52.07	7	0	2.31625033068828e-06	20180829_SQUISH14	1.0	CACGACACACCAACACACGAGACGACCAGAC	False	13	0	13	5	0	0	0	1	0	0
A_CH52.07	7	0	2.31625033068828e-06	20180829_SQUISH14	1.0	CACGACACACGAACACACCACACGAGCACAG	False	13	0	13	5	0	0	1	0	0	0
A_CH52.07	7	0	2.31625033068828e-06	20180829_SQUISH14	1.0	CACGACACACGAACACAGCACAGGAGCACAC	False	13	0	12	6	0	0	1	0	0	0
A_CH52.07	7	0	2.31625033068828e-06	20180829_SQUISH14	1.0	CACGACACACGAACAGACCACACGAGGAGAG	False	13	0	10	8	0	1	0	0	0	0
A_CH52.07	7	0	2.31625033068828e-06	20180829_SQUISH14	1.0	CACGACACACGAACAGAGCACAGGAGGACAG	False	13	0	9	9	0	0	0	1	0	0
A_CH52.07	7	0	2.31625033068828e-06	20180829_SQUISH14	1.0	CACGACACAGCAACAGAGCAGACGACCACAG	False	13	0	11	7	0	0	0	1	0	0
A_CH52.07	7	0	2.31625033068828e-06	20180829_SQUISH14	1.0	CACGACACAGCAAGACACCACAGGAGGAGAC	False	13	0	10	8	0	0	1	0	0	0
A_CH52.07	7	0	2.31625033068828e-06	20180829_SQUISH14	1.0	CACGACACAGGAACAGAGCACAGGACGACAC	False	13	0	10	8	0	0	0	0	0	1
A_CH52.07	7	0	2.31625033068828e-06	20180829_SQUISH14	1.0	CACGACACAGGAAGAGAGCAGAGCACCACAG	False	13	0	9	9	0	0	1	0	0	0
A_CH52.07	7	0	2.31625033068828e-06	20180829_SQUISH14	1.0	CACGACAGACGAACACACGACAGCAGGACAC	False	13	0	11	7	1	0	0	0	0	0
A_CH52.07	7	0	2.31625033068828e-06	20180829_SQUISH14	1.0	CACGACAGACGAACAGAGCACAGCACCACAA	False	14	0	11	6	0	0	0	1	0	0
A_CH52.07	7	0	2.31625033068828e-06	20180829_SQUISH14	1.0	CACGACAGAGCAACACACCAGAGCAGCAGAC	False	13	0	11	7	0	0	0	0	1	0
A_CH52.07	7	0	2.31625033068828e-06	20180829_SQUISH14	1.0	CACGACAGAGCAACACACGACAGCACCACAA	False	14	0	12	5	0	1	0	0	0	0
A_CH52.07	7	0	2.31625033068828e-06	20180829_SQUISH14	1.0	CACGACAGAGCAACAGACGACACAAGGAGCA	False	14	0	9	8	1	0	0	0	0	0
A_CH52.07	7	0	2.31625033068828e-06	20180829_SQUISH14	1.0	CACGACAGAGCAACAGACGAGAGCAGGACAC	False	13	0	9	9	0	0	1	0	0	0
A_CH52.07	7	0	2.31625033068828e-06	20180829_SQUISH14	1.0	CACGACAGAGGAACAGACCACACCACCAGAC	False	13	0	12	6	0	0	0	1	0	0
A_CH52.07	7	0	2.31625033068828e-06	20180829_SQUISH14	1.0	CACGACAGAGGAACAGACCACACGAGGAGAG	False	13	0	8	10	0	0	0	1	0	0
A_CH52.07	7	0	2.31625033068828e-06	20180829_SQUISH14	1.0	CACGACAGAGGAAGACAGCACAGCACGACAC	False	13	0	10	8	0	0	1	0	0	0
A_CH52.07	7	0	2.31625033068828e-06	20180829_SQUISH14	1.0	CACGAGACACCAAGACACGACACGACGACAC	False	13	0	12	6	0	0	0	0	0	1
A_CH52.07	7	0	2.31625033068828e-06	20180829_SQUISH14	1.0	CACGAGACACCAAGACAGGACACCACCAGAC	False	13	0	12	6	0	1	0	0	0	0
A_CH52.07	7	0	2.31625033068828e-06	20180829_SQUISH14	1.0	CACGAGACACGAACACAGCACACGACGACAG	False	13	0	11	7	0	0	1	0	0	0
A_CH52.07	7	1	2.31625033068828e-06	20180829_SQUISH14	1.0	CACGAGACACGAACAGACCACAGCACGACAC	False	13	0	12	6	0	0	0	0	0	0
A_CH52.07	7	0	2.31625033068828e-06	20180829_SQUISH14	1.0	CACGAGACACGAACAGACCACAGGAGCACAC	False	13	0	11	7	0	0	0	1	0	0
A_CH52.07	7	0	2.31625033068828e-06	20180829_SQUISH14	1.0	CACGAGACAGCAACACACCACAGCACCAGAC	False	13	0	13	5	0	0	1	0	0	0
A_CH52.07	7	0	2.31625033068828e-06	20180829_SQUISH14	1.0	CACGAGACAGCAACACAGGACAGGACGACAG	False	13	0	9	9	0	0	1	0	0	0
A_CH52.07	7	0	2.31625033068828e-06	20180829_SQUISH14	1.0	CACGAGACAGCAACAGAGCACAGCAGCAGAG	False	13	0	9	9	0	0	0	0	1	0
A_CH52.07	7	0	2.31625033068828e-06	20180829_SQUISH14	1.0	CACGAGACAGCAAGACAGGAGAGCACCAGAC	False	13	0	9	9	0	1	0	0	0	0
A_CH52.07	7	0	2.31625033068828e-06	20180829_SQUISH14	1.0	CACGAGACAGGAACACACCAGACCAGCAGAG	False	13	0	10	8	1	0	0	0	0	0
A_CH52.07	7	0	2.31625033068828e-06	20180829_SQUISH14	1.0	CACGAGACAGGAAGACACGAGAGCAGCACAC	False	13	0	9	9	0	0	1	0	0	0
A_CH52.07	7	0	2.31625033068828e-06	20180829_SQUISH14	1.0	CACGAGACAGGAAGAGACGAGACCACCACAG	False	13	0	9	9	0	1	0	0	0	0
A_CH52.07	7	0	2.31625033068828e-06	20180829_SQUISH14	1.0	CACGAGAGACCAACAGAGCAGAGGAGCACAC	False	13	0	9	9	0	0	0	0	1	0
A_CH52.07	7	0	2.31625033068828e-06	20180829_SQUISH14	1.0	CACGAGAGAGCAAAACACCACACCACGAGGA	False	14	0	10	7	0	1	0	0	0	0
A_CH52.07	7	1	2.31625033068828e-06	20180829_SQUISH14	1.0	CACGAGAGAGCAACACACACACCACGAGGAT	False	13	1	10	7	0	0	0	0	0	0
A_CH52.07	7	0	2.31625033068828e-06	20180829_SQUISH14	1.0	CACGAGAGAGCAACACACCACACCACAGGAC	False	13	0	12	6	0	0	0	0	1	0
A_CH52.07	7	0	2.31625033068828e-06	20180829_SQUISH14	1.0	CACGAGAGAGCAACACACCACACCACGAACA	False	14	0	12	5	0	0	0	0	0	1
A_CH52.07	7	0	2.31625033068828e-06	20180829_SQUISH14	1.0	CACGAGAGAGCAACACACCACACCACGAGAG	False	13	0	11	7	1	0	0	0	0	0
A_CH52.07	7	0	2.31625033068828e-06	20180829_SQUISH14	1.0	CACGAGAGAGCAACACACCACACCACGCGAG	False	12	0	12	7	1	0	0	0	0	0
A_CH52.07	7	0	2.31625033068828e-06	20180829_SQUISH14	1.0	CACGAGAGAGCAACACACCACACCCACGAGG	False	12	0	12	7	0	0	0	0	0	1
A_CH52.07	7	0	2.31625033068828e-06	20180829_SQUISH14	1.0	CACGAGAGAGCAACACACGACACCACCACAC	False	13	0	13	5	0	1	0	0	0	0
A_CH52.07	7	1	2.31625033068828e-06	20180829_SQUISH14	1.0	CACGAGAGAGCAACACCCACACCACGAGGAT	False	12	1	11	7	0	0	0	0	0	0
A_CH52.07	7	0	2.31625033068828e-06	20180829_SQUISH14	1.0	CACGAGAGAGCAACAGACGACACGACCAGAG	False	13	0	9	9	0	0	0	1	0	0
A_CH52.07	7	0	2.31625033068828e-06	20180829_SQUISH14	1.0	CACGAGAGAGCAACAGAGGACACGACGACAG	False	13	0	8	10	0	0	1	0	0	0
A_CH52.07	7	0	2.31625033068828e-06	20180829_SQUISH14	1.0	CACGAGAGAGCAAGACAGGACAGGAGCAGAC	False	13	0	7	11	0	0	1	0	0	0
A_CH52.07	7	0	2.31625033068828e-06	20180829_SQUISH14	1.0	CACGAGAGAGGAACACAGCACAGGAGGAGAG	False	13	0	6	12	0	0	0	0	1	0
A_CH52.07	7	0	2.31625033068828e-06	20180829_SQUISH14	1.0	CACGAGAGAGGAACACAGGAGAGCAGCAGAA	False	14	0	6	11	1	0	0	0	0	0
A_CH52.07	7	0	2.31625033068828e-06	20180829_SQUISH14	1.0	CACGAGAGAGGAAGACACGAGACGAGCAGAC	False	13	0	7	11	1	0	0	0	0	0
A_CH52.07	7	0	2.31625033068828e-06	20180829_SQUISH14	1.0	CACGAGAGAGGAAGACAGCACACGAGGAGAC	False	13	0	7	11	0	0	1	0	0	0
A_CH52.07	7	0	2.31625033068828e-06	20180829_SQUISH14	1.0	CACGAGAGAGGAAGACAGGACAGCAGCAGAC	False	13	0	7	11	0	0	0	0	0	1
A_CH52.07	7	0	2.31625033068828e-06	20180829_SQUISH14	1.0	CACGAGAGAGGAAGAGACCACACGAGGAGAG	False	13	0	6	12	0	0	0	1	0	0
A_CH52.07	7	0	2.31625033068828e-06	20180829_SQUISH14	1.0	CACGAGAGAGGAAGAGAGCAGAGCAGCAGAC	False	13	0	6	12	1	0	0	0	0	0
A_CH52.07	7	0	2.31625033068828e-06	20180829_SQUISH14	1.0	CACGAGAGGCAAACACACACCACGAGGAGGA	False	13	0	9	9	0	0	0	1	0	0
A_CH52.07	7	0	2.31625033068828e-06	20180829_SQUISH14	1.0	CACGGGAGAGCAACACACCACACCACGAGGA	False	12	0	11	8	0	0	1	0	0	0
A_CH52.07	7	0	2.31625033068828e-06	20180829_SQUISH14	1.0	CACTACACACCAAGAGAGGAGAGCACGACGA	False	13	1	9	8	0	1	2	1	0	1
A_CH52.07	7	0	2.31625033068828e-06	20180829_SQUISH14	1.0	CAGAACACACCAACACAGGAGACGACGACGA	False	14	0	10	7	0	0	0	1	1	0
A_CH52.07	7	0	2.31625033068828e-06	20180829_SQUISH14	1.0	CAGCACACACCAAGACACCAGACCAGCAGAC	False	13	0	13	5	0	0	0	1	0	0
A_CH52.07	7	0	2.31625033068828e-06	20180829_SQUISH14	1.0	CAGCACACACCAAGACACCAGAGGAGCAGAC	False	13	0	11	7	0	0	1	0	0	0
A_CH52.07	7	0	2.31625033068828e-06	20180829_SQUISH14	1.0	CAGCACACACGAACAGAGCACACCACCAGAC	False	13	0	13	5	0	1	0	0	0	0
A_CH52.07	7	0	2.31625033068828e-06	20180829_SQUISH14	1.0	CAGCACACAGGAACACACCACACCACCAGAG	False	13	0	13	5	0	0	0	1	0	0
A_CH52.07	7	0	2.31625033068828e-06	20180829_SQUISH14	1.0	CAGCACACAGGAACAGAGGACACCACCAGAG	False	13	0	10	8	0	0	1	0	0	0
A_CH52.07	7	0	2.31625033068828e-06	20180829_SQUISH14	1.0	CAGCACACAGGAAGACACGACACCAGCAGAC	False	13	0	11	7	0	1	0	0	0	0
A_CH52.07	7	0	2.31625033068828e-06	20180829_SQUISH14	1.0	CAGCACACAGGAAGAGACCAGACCACCACAC	False	13	0	12	6	0	0	0	0	1	0
A_CH52.07	7	0	2.31625033068828e-06	20180829_SQUISH14	1.0	CAGCACAGACCAACAGACGAGACGACGACAC	False	13	0	11	7	0	0	1	0	0	0
A_CH52.07	7	0	2.31625033068828e-06	20180829_SQUISH14	1.0	CAGCACAGACCAAGACACGACACGACGACAC	False	13	0	12	6	0	1	0	0	0	0
A_CH52.07	7	0	2.31625033068828e-06	20180829_SQUISH14	1.0	CAGCACAGACGAACAGAGGACAGCACGACAC	False	13	0	10	8	0	0	1	0	0	0
A_CH52.07	7	0	2.31625033068828e-06	20180829_SQUISH14	1.0	CAGCACAGAGCAACACACGACACAGGAGGAG	False	13	0	9	9	0	1	0	0	0	0
A_CH52.07	7	0	2.31625033068828e-06	20180829_SQUISH14	1.0	CAGCACAGAGCAACACACGACAGCACCACAC	False	13	0	13	5	0	1	0	0	0	0
A_CH52.07	7	0	2.31625033068828e-06	20180829_SQUISH14	1.0	CAGCACAGAGCAACAGACGACACCAGCACAG	False	13	0	11	7	0	1	0	0	0	0
A_CH52.07	7	0	2.31625033068828e-06	20180829_SQUISH14	1.0	CAGCACAGAGCAACAGACGACAGCACCACAC	False	13	0	12	6	0	0	0	1	0	0
A_CH52.07	7	0	2.31625033068828e-06	20180829_SQUISH14	1.0	CAGCACAGAGGAAGACAGGACAGCACCAGAG	False	13	0	8	10	0	1	0	0	0	0
A_CH52.07	7	0	2.31625033068828e-06	20180829_SQUISH14	1.0	CAGCACAGAGGAAGAGACCACAGCAGGACAC	False	13	0	9	9	0	1	0	0	0	0
A_CH52.07	7	0	2.31625033068828e-06	20180829_SQUISH14	1.0	CAGCACAGAGGAAGAGAGCAGAGGAGCACAG	False	13	0	6	12	0	1	0	0	0	0
A_CH52.07	7	0	2.31625033068828e-06	20180829_SQUISH14	1.0	CAGCAGACACCAAGACACCAGACCACCACAG	False	13	0	13	5	0	0	0	1	0	0
A_CH52.07	7	0	2.31625033068828e-06	20180829_SQUISH14	1.0	CAGCAGACACCAAGAGACCAGACGAGGAGAG	False	13	0	8	10	0	1	0	0	0	0
A_CH52.07	7	0	2.31625033068828e-06	20180829_SQUISH14	1.0	CAGCAGACACGAACAGAGCACACGACGACAG	False	13	0	10	8	0	0	1	0	0	0
A_CH52.07	7	0	2.31625033068828e-06	20180829_SQUISH14	1.0	CAGCAGACAGCAACAGAGCACAGCAGGAGAG	False	13	0	8	10	0	0	0	1	0	0
A_CH52.07	7	0	2.31625033068828e-06	20180829_SQUISH14	1.0	CAGCAGACAGCAAGAGACCACACGACGACAG	False	13	0	10	8	0	0	1	0	0	0
A_CH52.07	7	1	2.31625033068828e-06	20180829_SQUISH14	1.0	CAGCAGACAGCAAGAGAGCAGAGGAGGACAG	False	13	0	6	12	0	0	0	0	0	0
A_CH52.07	7	0	2.31625033068828e-06	20180829_SQUISH14	1.0	CAGCAGACAGGAAGACACCACAGCACCACAG	False	13	0	11	7	0	1	0	0	0	0
A_CH52.07	7	0	2.31625033068828e-06	20180829_SQUISH14	1.0	CAGCAGAGACCAACACAGGAGAGGAGCACAG	False	13	0	8	10	0	0	0	1	0	0
A_CH52.07	7	0	2.31625033068828e-06	20180829_SQUISH14	1.0	CAGCAGAGACGAACACACGACAGCACCAGAC	False	13	0	11	7	0	0	1	0	0	0
A_CH52.07	7	0	2.31625033068828e-06	20180829_SQUISH14	1.0	CAGCAGAGACGAAGACAGGAGACCAGCACAG	False	13	0	8	10	0	1	0	0	0	0
A_CH52.07	7	0	2.31625033068828e-06	20180829_SQUISH14	1.0	CAGCAGAGAGCAAGACAGCACAGGAGGACAC	False	13	0	8	10	0	0	1	0	0	0
A_CH52.07	7	0	2.31625033068828e-06	20180829_SQUISH14	1.0	CAGCAGAGAGGAAGACACCAGACCAGCACAG	False	13	0	9	9	1	0	0	0	0	0
A_CH52.07	7	0	2.31625033068828e-06	20180829_SQUISH14	1.0	CAGCAGAGAGGAAGAGACCAGACCACGAGAG	False	13	0	7	11	0	0	0	0	1	0
A_CH52.07	7	0	2.31625033068828e-06	20180829_SQUISH14	1.0	CAGCAGAGAGGAAGAGAGGACACGAGCACAG	False	13	0	6	12	0	1	0	0	0	0
A_CH52.07	7	0	2.31625033068828e-06	20180829_SQUISH14	1.0	CAGGACAAACCAACACAGGACGCACGACGAG	False	13	0	10	8	0	1	0	0	0	0
A_CH52.07	7	0	2.31625033068828e-06	20180829_SQUISH14	1.0	CAGGACACACAAACACAGGAGACGACGACGA	False	14	0	9	8	0	1	0	0	0	0
A_CH52.07	7	0	2.31625033068828e-06	20180829_SQUISH14	1.0	CAGGACACACCAACACAAGACAGCACGACGA	False	14	0	11	6	0	0	0	0	0	1
A_CH52.07	7	0	2.31625033068828e-06	20180829_SQUISH14	1.0	CAGGACACACCAACACAAGAGACGACGACCA	False	14	0	11	6	0	0	0	1	0	0
A_CH52.07	7	0	2.31625033068828e-06	20180829_SQUISH14	1.0	CAGGACACACCAACACACCAGACGACGAGAC	False	13	0	12	6	0	1	0	0	0	0
A_CH52.07	7	0	2.31625033068828e-06	20180829_SQUISH14	1.0	CAGGACACACCAACACAGGAAACAACGACGA	False	15	0	10	6	0	1	0	0	0	0
A_CH52.07	7	0	2.31625033068828e-06	20180829_SQUISH14	1.0	CAGGACACACCAACACAGGAAACGACGACGA	False	14	0	10	7	0	0	1	0	0	0
A_CH52.07	7	1	2.31625033068828e-06	20180829_SQUISH14	1.0	CAGGACACACCAACACAGGAACGACGACGAT	False	13	1	10	7	0	0	0	0	0	0
A_CH52.07	7	1	2.31625033068828e-06	20180829_SQUISH14	1.0	CAGGACACACCAACACAGGACACCACAGGAT	False	13	1	11	6	0	0	0	0	0	0
A_CH52.07	7	0	2.31625033068828e-06	20180829_SQUISH14	1.0	CAGGACACACCAACACAGGACACGACGACAG	False	13	0	11	7	0	1	0	0	0	0
A_CH52.07	7	0	2.31625033068828e-06	20180829_SQUISH14	1.0	CAGGACACACCAACACAGGACAGACCACACG	False	13	0	12	6	0	0	1	0	0	0
A_CH52.07	7	0	2.31625033068828e-06	20180829_SQUISH14	1.0	CAGGACACACCAACACAGGACGCACGACGAG	False	12	0	11	8	0	1	0	0	0	0
A_CH52.07	7	0	2.31625033068828e-06	20180829_SQUISH14	1.0	CAGGACACACCAACACAGGAGAACGACGAGC	False	13	0	10	8	0	1	0	0	0	0
A_CH52.07	7	0	2.31625033068828e-06	20180829_SQUISH14	1.0	CAGGACACACCAACACAGGAGAACGACGAGG	False	13	0	9	9	1	0	0	0	0	0
A_CH52.07	7	0	2.31625033068828e-06	20180829_SQUISH14	1.0	CAGGACACACCAACACAGGAGAAGACCAGCA	False	14	0	10	7	0	0	0	0	1	0
A_CH52.07	7	0	2.31625033068828e-06	20180829_SQUISH14	1.0	CAGGACACACCAACACAGGAGACGAACGACG	False	13	0	10	8	0	1	0	0	0	0
A_CH52.07	7	0	2.31625033068828e-06	20180829_SQUISH14	1.0	CAGGACACACCAACACAGGAGACGACACCAG	False	13	0	11	7	0	0	0	1	0	0
A_CH52.07	7	0	2.31625033068828e-06	20180829_SQUISH14	1.0	CAGGACACACCAACACAGGAGACGACACGAC	False	13	0	11	7	0	0	1	1	0	0
A_CH52.07	7	0	2.31625033068828e-06	20180829_SQUISH14	1.0	CAGGACACACCAACACAGGAGACGACACGAG	False	13	0	10	8	1	2	1	0	0	0
A_CH52.07	7	1	2.31625033068828e-06	20180829_SQUISH14	1.0	CAGGACACACCAACACAGGAGACGACACGAT	False	13	1	10	7	0	0	0	0	0	0
A_CH52.07	7	0	2.31625033068828e-06	20180829_SQUISH14	1.0	CAGGACACACCAACACAGGAGACGACAGCAG	False	13	0	10	8	0	0	1	0	0	0
A_CH52.07	7	0	2.31625033068828e-06	20180829_SQUISH14	1.0	CAGGACACACCAACACAGGAGACGACAGGAC	False	13	0	10	8	0	1	0	0	0	1
A_CH52.07	7	1	2.31625033068828e-06	20180829_SQUISH14	1.0	CAGGACACACCAACACAGGAGACGACCACAT	False	13	1	11	6	0	0	0	0	0	0
A_CH52.07	7	0	2.31625033068828e-06	20180829_SQUISH14	1.0	CAGGACACACCAACACAGGAGACGACGACAA	False	14	0	10	7	0	0	1	0	0	0
A_CH52.07	7	0	2.31625033068828e-06	20180829_SQUISH14	1.0	CAGGACACACCAACACAGGAGACGACGACAG	False	13	0	10	8	0	0	0	0	0	1
A_CH52.07	7	0	2.31625033068828e-06	20180829_SQUISH14	1.0	CAGGACACACCAACACAGGAGACGACGAGAC	False	13	0	10	8	0	1	0	0	0	0
A_CH52.07	7	0	2.31625033068828e-06	20180829_SQUISH14	1.0	CAGGACACACCAACACAGGAGACGACGAGAG	False	13	0	9	9	0	0	1	0	0	0
A_CH52.07	7	0	2.31625033068828e-06	20180829_SQUISH14	1.0	CAGGACACACCAACACAGGAGACGACGATGA	False	13	1	9	8	0	1	0	0	0	0
A_CH52.07	7	0	2.31625033068828e-06	20180829_SQUISH14	1.0	CAGGACACACCAACACAGGAGACGACTACGA	False	13	1	10	7	0	0	1	0	0	1
A_CH52.07	7	0	2.31625033068828e-06	20180829_SQUISH14	1.0	CAGGACACACCAACACAGGAGACGAGACGAC	False	13	0	10	8	1	0	0	0	0	0
A_CH52.07	7	0	2.31625033068828e-06	20180829_SQUISH14	1.0	CAGGACACACCAACACAGGAGACGAGACGAG	False	13	0	9	9	0	0	1	0	0	0
A_CH52.07	7	0	2.31625033068828e-06	20180829_SQUISH14	1.0	CAGGACACACCAACACAGGAGACGCGACCAG	False	12	0	11	8	0	0	0	1	0	0
A_CH52.07	7	0	2.31625033068828e-06	20180829_SQUISH14	1.0	CAGGACACACCAACACAGGAGACTACGACGA	False	13	1	10	7	0	1	1	1	0	0
A_CH52.07	7	0	2.31625033068828e-06	20180829_SQUISH14	1.0	CAGGACACACCAACACAGGAGAGACGACGAC	False	13	0	10	8	0	0	0	0	1	0
A_CH52.07	7	0	2.31625033068828e-06	20180829_SQUISH14	1.0	CAGGACACACCAACACAGGAGATGACGACGA	False	13	1	9	8	0	1	0	0	0	0
A_CH52.07	7	0	2.31625033068828e-06	20180829_SQUISH14	1.0	CAGGACACACCAACACAGGAGGACGACGACG	False	12	0	10	9	0	0	0	0	0	1
A_CH52.07	7	0	2.31625033068828e-06	20180829_SQUISH14	1.0	CAGGACACACCAACACAGGAGGCGACGACGA	False	12	0	10	9	0	0	0	0	1	0
A_CH52.07	7	0	2.31625033068828e-06	20180829_SQUISH14	1.0	CAGGACACACCAACACAGGCACAGCACGAGC	False	12	0	12	7	0	0	0	0	0	1
A_CH52.07	7	1	2.31625033068828e-06	20180829_SQUISH14	1.0	CAGGACACACCAACACAGGCAGCACGACGAT	False	12	1	11	7	0	0	0	0	0	0
A_CH52.07	7	0	2.31625033068828e-06	20180829_SQUISH14	1.0	CAGGACACACCAACACAGGCGACGACCAGCA	False	12	0	12	7	0	0	1	0	0	0
A_CH52.07	7	0	2.31625033068828e-06	20180829_SQUISH14	1.0	CAGGACACACCAACACAGGGACTACGACGAC	False	12	1	11	7	1	0	0	0	0	0
A_CH52.07	7	0	2.31625033068828e-06	20180829_SQUISH14	1.0	CAGGACACACCAACACAGTAGACGACGACGA	False	13	1	10	7	0	0	0	1	0	0
A_CH52.07	7	0	2.31625033068828e-06	20180829_SQUISH14	1.0	CAGGACACACCAACACATGAGACGACGACGA	False	13	1	10	7	1	0	1	0	0	0
A_CH52.07	7	0	2.31625033068828e-06	20180829_SQUISH14	1.0	CAGGACACACCAACACCAGGAGACGACGACG	False	12	0	11	8	0	0	0	0	1	0
A_CH52.07	7	0	2.31625033068828e-06	20180829_SQUISH14	1.0	CAGGACACACCAAGACACGAGACCACCAGAG	False	13	0	11	7	0	0	1	0	0	0
A_CH52.07	7	0	2.31625033068828e-06	20180829_SQUISH14	1.0	CAGGACACACCCACACAGGAGACGACGACGA	False	12	0	11	8	0	0	1	0	0	0
A_CH52.07	7	0	2.31625033068828e-06	20180829_SQUISH14	1.0	CAGGACACACGAACAGAGCACAGGAGCACAC	False	13	0	10	8	0	1	0	0	0	0
A_CH52.07	7	0	2.31625033068828e-06	20180829_SQUISH14	1.0	CAGGACACACTAACACAGGACAGCACGACGA	False	13	1	10	7	0	1	0	0	0	0
A_CH52.07	7	0	2.31625033068828e-06	20180829_SQUISH14	1.0	CAGGACACACTAACACAGGAGACGACGACGA	False	13	1	9	8	0	1	0	0	0	0
A_CH52.07	7	0	2.31625033068828e-06	20180829_SQUISH14	1.0	CAGGACACAGCAACACACGACACGACGACAC	False	13	0	12	6	1	0	0	0	0	0
A_CH52.07	7	0	2.31625033068828e-06	20180829_SQUISH14	1.0	CAGGACACAGCACACGAGCACACGACGAGCA	False	12	0	11	8	0	0	0	0	0	1
A_CH52.07	7	0	2.31625033068828e-06	20180829_SQUISH14	1.0	CAGGACACAGGAAGACAGCAGAGGAGGAGAG	False	13	0	5	13	0	0	1	0	0	0
A_CH52.07	7	0	2.31625033068828e-06	20180829_SQUISH14	1.0	CAGGACACAGGAAGAGAGGAGAGCAGCAGAG	False	13	0	5	13	0	0	1	0	0	0
A_CH52.07	7	0	2.31625033068828e-06	20180829_SQUISH14	1.0	CAGGACACCCCAACACAGGAGACGACGACGA	False	12	0	11	8	0	0	2	0	0	0
A_CH52.07	7	0	2.31625033068828e-06	20180829_SQUISH14	1.0	CAGGACACGCCAACACAGGAGACGACGACGA	False	12	0	10	9	0	1	1	0	0	0
A_CH52.07	7	0	2.31625033068828e-06	20180829_SQUISH14	1.0	CAGGACACGCCAACGCAGGAGACGACGACGA	False	11	0	10	10	0	0	0	0	0	1
A_CH52.07	7	0	2.31625033068828e-06	20180829_SQUISH14	1.0	CAGGACAGACCAACACAGCACAGGAGCAGAC	False	13	0	10	8	0	0	1	0	0	0
A_CH52.07	7	0	2.31625033068828e-06	20180829_SQUISH14	1.0	CAGGACAGACCAAGACAGCACACCAGGAGAC	False	13	0	10	8	0	1	0	0	0	0
A_CH52.07	7	0	2.31625033068828e-06	20180829_SQUISH14	1.0	CAGGACAGACGAAGACACGAGACGAGCACAA	False	14	0	8	9	0	0	0	1	0	0
A_CH52.07	7	0	2.31625033068828e-06	20180829_SQUISH14	1.0	CAGGACAGACGAAGAGAGGACAGCAGGACAC	False	13	0	7	11	0	0	1	0	0	0
A_CH52.07	7	0	2.31625033068828e-06	20180829_SQUISH14	1.0	CAGGACAGAGCAAGACACCAGACGAGCAGAG	False	13	0	8	10	0	1	0	0	0	0
A_CH52.07	7	0	2.31625033068828e-06	20180829_SQUISH14	1.0	CAGGACAGAGGAACACACCACACGAGCACAG	False	13	0	10	8	0	0	0	0	1	0
A_CH52.07	7	0	2.31625033068828e-06	20180829_SQUISH14	1.0	CAGGACAGAGGAACAGACGAGACCACCACAG	False	13	0	9	9	0	0	0	0	1	0
A_CH52.07	7	0	2.31625033068828e-06	20180829_SQUISH14	1.0	CAGGACAGAGGAAGACACCAGAGCAGGACAC	False	13	0	8	10	0	0	1	0	0	0
A_CH52.07	7	0	2.31625033068828e-06	20180829_SQUISH14	1.0	CAGGACATACCAACACAGGAGACGACGACGA	False	13	1	9	8	0	2	0	0	0	0
A_CH52.07	7	0	2.31625033068828e-06	20180829_SQUISH14	1.0	CAGGAGACAGCAACAGAGCACACGAGCAGAC	False	13	0	9	9	0	0	0	1	0	0
A_CH52.07	7	0	2.31625033068828e-06	20180829_SQUISH14	1.0	CAGGAGACAGCAAGACACCACACGAGCAGAG	False	13	0	9	9	1	0	0	0	0	0
A_CH52.07	7	0	2.31625033068828e-06	20180829_SQUISH14	1.0	CAGGAGACAGCAAGACAGCACAGCAGCACAC	False	13	0	10	8	0	0	1	0	0	0
A_CH52.07	7	0	2.31625033068828e-06	20180829_SQUISH14	1.0	CAGGAGACAGCAAGACAGGAGACCACGACAC	False	13	0	9	9	1	0	0	0	0	0
A_CH52.07	7	0	2.31625033068828e-06	20180829_SQUISH14	1.0	CAGGAGACAGGAACAGACGACACCAGCAGAC	False	13	0	9	9	0	0	1	0	0	0
A_CH52.07	7	0	2.31625033068828e-06	20180829_SQUISH14	1.0	CAGGAGACAGGAAGACAGGAGAGGAGGACAC	False	13	0	5	13	0	0	1	0	0	0
A_CH52.07	7	0	2.31625033068828e-06	20180829_SQUISH14	1.0	CAGGAGAGACCAACACAGGAGAGGAGGACAG	False	13	0	6	12	0	0	0	0	0	1
A_CH52.07	7	0	2.31625033068828e-06	20180829_SQUISH14	1.0	CAGGAGAGACCAACAGAGCAGAGCACGAGAC	False	13	0	8	10	1	0	0	0	0	0
A_CH52.07	7	0	2.31625033068828e-06	20180829_SQUISH14	1.0	CAGGAGAGACGAACACAGCACACCAGCAGAG	False	13	0	9	9	0	0	0	0	1	0
A_CH52.07	7	0	2.31625033068828e-06	20180829_SQUISH14	1.0	CAGGAGAGACGAACACAGCACAGCACCAGAA	False	14	0	9	8	0	1	0	0	0	0
A_CH52.07	7	0	2.31625033068828e-06	20180829_SQUISH14	1.0	CAGGAGAGACGAAGACAGGACACCACCAGAC	False	13	0	9	9	0	0	1	0	0	0
A_CH52.07	7	0	2.31625033068828e-06	20180829_SQUISH14	1.0	CAGGAGAGAGCAAGACAGGACACCAGCACAC	False	13	0	9	9	0	0	1	0	0	0
A_CH52.07	7	0	2.31625033068828e-06	20180829_SQUISH14	1.0	CAGGAGAGAGCAAGAGAGGAGACCAGCACAG	False	13	0	6	12	0	0	1	0	0	0
A_CH52.07	7	0	2.31625033068828e-06	20180829_SQUISH14	1.0	CAGGAGAGAGGAAGACACCAGACCAGCACAG	False	13	0	8	10	0	0	0	0	1	0
A_CH52.07	7	0	2.31625033068828e-06	20180829_SQUISH14	1.0	CAGGAGAGAGGAAGACAGCACACCAGCACAC	False	13	0	9	9	0	0	1	0	0	0
A_CH52.07	7	0	2.31625033068828e-06	20180829_SQUISH14	1.0	CAGGAGAGAGGAATACAGGACAGCACCACAC	False	13	1	8	9	0	1	0	0	0	0
A_CH52.07	7	0	2.31625033068828e-06	20180829_SQUISH14	1.0	CAGTACACACCAACACAGGAGACGACGACGA	False	13	1	10	7	0	0	0	1	0	0
A_CH52.07	7	0	2.31625033068828e-06	20180829_SQUISH14	1.0	CATCACACACCAAGACACCAGACGAGCAGCA	False	13	1	12	5	0	0	1	0	0	0
A_CH52.07	7	0	2.31625033068828e-06	20180829_SQUISH14	1.0	CATCACACACCAAGAGACGAGAGCACCACCA	False	13	1	12	5	0	0	1	0	0	0
A_CH52.07	7	0	2.31625033068828e-06	20180829_SQUISH14	1.0	CATCACACACCAAGAGAGGAGAGCACGACGA	False	13	1	9	8	0	2	1	0	0	0
A_CH52.07	7	0	2.31625033068828e-06	20180829_SQUISH14	1.0	CATGACAGACCAAGACACGACAGGACGAGCA	False	13	1	9	8	0	0	0	1	0	0
A_CH52.07	7	0	2.31625033068828e-06	20180829_SQUISH14	1.0	CCACACACACGAAGAGAGGAGACCAGCAGCA	False	13	0	10	8	1	0	0	0	0	0
A_CH52.07	7	0	2.31625033068828e-06	20180829_SQUISH14	1.0	CCACACACCAAGAAGGAGAGCACGACGACCA	False	13	0	11	7	0	1	2	0	0	0
A_CH52.07	7	0	2.31625033068828e-06	20180829_SQUISH14	1.0	CCACACACCAAGAAGGAGAGCACGACGAGGA	False	13	0	9	9	0	1	0	0	0	0
A_CH52.07	7	0	2.31625033068828e-06	20180829_SQUISH14	1.0	CCACACACCAAGAGAGAGAGCACGACGACCA	False	13	0	11	7	0	3	0	1	0	0
A_CH52.07	7	0	2.31625033068828e-06	20180829_SQUISH14	1.0	CCACACACCAAGAGAGAGAGCACGACGAGCA	False	13	0	10	8	0	3	1	1	0	0
A_CH52.07	7	0	2.31625033068828e-06	20180829_SQUISH14	1.0	CCACACACCAAGAGAGAGAGCACGACGAGGA	False	13	0	9	9	0	3	0	2	1	0
A_CH52.07	7	0	2.31625033068828e-06	20180829_SQUISH14	1.0	CCACACACCAAGAGGGAGAGCACGACGAGCA	False	12	0	10	9	1	0	0	0	0	0
A_CH52.07	7	0	2.31625033068828e-06	20180829_SQUISH14	1.0	CCACCCACACCAAGAGAGGAGAGCACGACGA	False	12	0	11	8	0	1	0	0	0	0
A_CH52.07	7	0	2.31625033068828e-06	20180829_SQUISH14	1.0	CCCACAACACCAAGAGAGGAGAGCACGACGA	False	13	0	10	8	1	0	0	0	0	0
A_CH52.07	7	0	2.31625033068828e-06	20180829_SQUISH14	1.0	CCCCACACACCAAGAGAGGAGAGCACGACGA	False	12	0	11	8	0	0	0	0	1	0
A_CH52.07	7	0	2.31625033068828e-06	20180829_SQUISH14	1.0	CGAGAGAGCAACACCCACACCACGAGGACCA	False	12	0	12	7	0	0	1	0	0	0
A_CH52.07	7	0	2.31625033068828e-06	20180829_SQUISH14	1.0	CGCCACACACCAAGAGAGGAGAGCACGACGA	False	12	0	10	9	0	0	2	2	0	0
A_CH52.07	7	0	2.31625033068828e-06	20180829_SQUISH14	1.0	CGGGACACACCAACACAGGAGACGACGACGA	False	12	0	10	9	2	1	0	0	0	0
A_CH52.07	7	0	2.31625033068828e-06	20180829_SQUISH14	1.0	GAAGAGAGAGGAAGAGAGGAGACCACGAGGA	False	14	0	3	14	0	0	1	1	0	1
A_CH52.07	7	0	2.31625033068828e-06	20180829_SQUISH14	1.0	GACACCAACACAGGAGACGAGACCAGCACCA	False	13	0	11	7	0	0	1	0	0	0
A_CH52.07	7	0	2.31625033068828e-06	20180829_SQUISH14	1.0	GACCACACACCAAGACAGCACACGAGGACAG	False	13	0	11	7	0	0	0	0	0	1
A_CH52.07	7	0	2.31625033068828e-06	20180829_SQUISH14	1.0	GACCACACACGAACAGACGAGAGGAGGACAG	False	13	0	8	10	1	0	0	0	0	0
A_CH52.07	7	0	2.31625033068828e-06	20180829_SQUISH14	1.0	GACCACACACGAACAGAGGAGAGGAGGACAG	False	13	0	7	11	1	0	0	0	0	0
A_CH52.07	7	0	2.31625033068828e-06	20180829_SQUISH14	1.0	GACCACACAGCAACACACCACAGCAGGAGAG	False	13	0	11	7	0	1	0	0	0	0
A_CH52.07	7	0	2.31625033068828e-06	20180829_SQUISH14	1.0	GACCACACAGCAACACACCAGACGAGCAGAC	False	13	0	12	6	0	1	0	0	0	0
A_CH52.07	7	0	2.31625033068828e-06	20180829_SQUISH14	1.0	GACCACACAGCAACACACCAGACGAGGAGAC	False	13	0	11	7	0	0	1	0	0	0
A_CH52.07	7	0	2.31625033068828e-06	20180829_SQUISH14	1.0	GACCACACAGCAACACAGCACAGCAGGAGAG	False	13	0	10	8	0	0	1	0	0	0
A_CH52.07	7	0	2.31625033068828e-06	20180829_SQUISH14	1.0	GACCACACAGGAACACAGCAGAGGAGGAGAC	False	13	0	8	10	1	0	0	0	0	0
A_CH52.07	7	0	2.31625033068828e-06	20180829_SQUISH14	1.0	GACCACACAGGAAGACACGACAGGACCACTA	False	13	1	10	7	0	0	1	0	0	0
A_CH52.07	7	0	2.31625033068828e-06	20180829_SQUISH14	1.0	GACCACAGACCAAGAGAGGACACGAGCAGAC	False	13	0	9	9	0	0	0	1	0	0
A_CH52.07	7	0	2.31625033068828e-06	20180829_SQUISH14	1.0	GACCACAGACGAACACAGCAGAGGAGGAGAA	False	14	0	7	10	0	0	0	1	0	0
A_CH52.07	7	0	2.31625033068828e-06	20180829_SQUISH14	1.0	GACCACAGAGCAAGACACGACAGCACGACAC	False	13	0	11	7	1	0	0	0	0	0
A_CH52.07	7	0	2.31625033068828e-06	20180829_SQUISH14	1.0	GACCAGACACCAACACAGCAGAGGACCAGAC	False	13	0	11	7	0	0	0	0	1	0
A_CH52.07	7	0	2.31625033068828e-06	20180829_SQUISH14	1.0	GACCAGACACCAAGACACCACACCACGACAC	False	13	0	14	4	1	0	0	0	0	0
A_CH52.07	7	0	2.31625033068828e-06	20180829_SQUISH14	1.0	GACCAGACACGAACACAGCAGACGAGCACAC	False	13	0	11	7	0	0	0	0	0	1
A_CH52.07	7	0	2.31625033068828e-06	20180829_SQUISH14	1.0	GACCAGACACGAACAGACGACAGCAGCAGAC	False	13	0	10	8	0	1	0	0	0	0
A_CH52.07	7	0	2.31625033068828e-06	20180829_SQUISH14	1.0	GACCAGACACGAACAGAGCACACCACCAGAC	False	13	0	12	6	0	1	0	0	0	0
A_CH52.07	7	0	2.31625033068828e-06	20180829_SQUISH14	1.0	GACCAGACACGAAGACACCCACGAGGAGCAC	False	12	0	11	8	0	0	1	0	0	0
A_CH52.07	7	0	2.31625033068828e-06	20180829_SQUISH14	1.0	GACCAGACACGAAGACACGACAGGACGAGTA	False	13	1	8	9	0	0	1	0	0	0
A_CH52.07	7	0	2.31625033068828e-06	20180829_SQUISH14	1.0	GACCAGACAGCAACAGAGGACAGCACCAGAC	False	13	0	10	8	0	1	0	0	0	0
A_CH52.07	7	0	2.31625033068828e-06	20180829_SQUISH14	1.0	GACCAGACAGCAAGAGACCAGAGGACCAGAC	False	13	0	9	9	0	1	0	0	0	0
A_CH52.07	7	0	2.31625033068828e-06	20180829_SQUISH14	1.0	GACCAGACAGGAACACACCACACCACCACAG	False	13	0	13	5	0	0	0	1	0	0
A_CH52.07	7	0	2.31625033068828e-06	20180829_SQUISH14	1.0	GACCAGACAGGAACACAGGAGAGCACCAGAC	False	13	0	9	9	0	1	0	0	0	0
A_CH52.07	7	0	2.31625033068828e-06	20180829_SQUISH14	1.0	GACCAGACAGGAACAGAGGAGAGCAGCACAG	False	13	0	7	11	0	0	0	0	1	0
A_CH52.07	7	0	2.31625033068828e-06	20180829_SQUISH14	1.0	GACCAGACAGGAAGAGACCAGACCACCACAC	False	13	0	11	7	0	0	0	1	0	0
A_CH52.07	7	0	2.31625033068828e-06	20180829_SQUISH14	1.0	GACCAGAGACCAAGACAGGACACCACCACAG	False	13	0	11	7	0	1	0	0	0	0
A_CH52.07	7	0	2.31625033068828e-06	20180829_SQUISH14	1.0	GACCAGAGACGAACACACCAGAGGAGCAGAC	False	13	0	9	9	0	1	0	0	0	0
A_CH52.07	7	0	2.31625033068828e-06	20180829_SQUISH14	1.0	GACCAGAGACGAAGACACCAGACGAGGACAC	False	13	0	9	9	0	0	0	1	0	0
A_CH52.07	7	0	2.31625033068828e-06	20180829_SQUISH14	1.0	GACCAGAGAGCAAGACAGCAGAGCAGGACAG	False	13	0	7	11	0	1	0	0	0	0
A_CH52.07	7	0	2.31625033068828e-06	20180829_SQUISH14	1.0	GACCAGAGAGGAACAGAGCAGAGCAGGAGAC	False	13	0	6	12	0	1	0	0	0	0
A_CH52.07	7	0	2.31625033068828e-06	20180829_SQUISH14	1.0	GACCAGAGAGGAACAGAGGACAGGACCCAGG	False	12	0	7	12	0	0	1	0	0	0
A_CH52.07	7	0	2.31625033068828e-06	20180829_SQUISH14	1.0	GACCAGAGAGGAAGAGAGGAGAGGACCACAG	False	13	0	5	13	0	0	0	1	0	0
A_CH52.07	7	0	2.31625033068828e-06	20180829_SQUISH14	1.0	GACGACACACCAACACAGGACAGCAGCAGAC	False	13	0	11	7	0	0	0	0	0	1
A_CH52.07	7	0	2.31625033068828e-06	20180829_SQUISH14	1.0	GACGACACACGAACACAGGACACCACCAGAG	False	13	0	11	7	0	0	0	0	1	0
A_CH52.07	7	0	2.31625033068828e-06	20180829_SQUISH14	1.0	GACGACACACGAAGACAGCACACCACCAGAC	False	13	0	12	6	1	0	0	0	0	0
A_CH52.07	7	0	2.31625033068828e-06	20180829_SQUISH14	1.0	GACGACACACGAAGAGAGCACAGCACCAGAG	False	13	0	9	9	0	1	0	0	0	0
A_CH52.07	7	0	2.31625033068828e-06	20180829_SQUISH14	1.0	GACGACACAGCAACACACGACACCAGCAGAG	False	13	0	11	7	0	0	0	0	1	0
A_CH52.07	7	0	2.31625033068828e-06	20180829_SQUISH14	1.0	GACGACACAGCAACACAGCAGAGCACGAGAG	False	13	0	9	9	0	1	0	0	0	0
A_CH52.07	7	0	2.31625033068828e-06	20180829_SQUISH14	1.0	GACGACACAGCAACAGACGAGACGAGGACAC	False	13	0	9	9	0	0	1	0	0	0
A_CH52.07	7	0	2.31625033068828e-06	20180829_SQUISH14	1.0	GACGACACAGCAAGAGACCAGACGAGCAGAG	False	13	0	8	10	1	0	0	0	0	0
A_CH52.07	7	0	2.31625033068828e-06	20180829_SQUISH14	1.0	GACGACACAGCAAGAGACCAGAGGACGAGAC	False	13	0	8	10	0	0	1	0	0	0
A_CH52.07	7	0	2.31625033068828e-06	20180829_SQUISH14	1.0	GACGACACAGGAAGACAGCACACCACCACAA	False	14	0	11	6	0	0	0	0	1	0
A_CH52.07	7	0	2.31625033068828e-06	20180829_SQUISH14	1.0	GACGACACAGGAAGAGAGCAGAGCAGCACAC	False	13	0	8	10	0	0	0	0	1	0
A_CH52.07	7	0	2.31625033068828e-06	20180829_SQUISH14	1.0	GACGACAGAGCAACAGACGACACGAGCACAC	False	13	0	10	8	0	0	1	0	0	0
A_CH52.07	7	0	2.31625033068828e-06	20180829_SQUISH14	1.0	GACGACAGAGCAAGACAGCAGAGACCAGACC	False	13	0	9	9	0	1	0	0	0	0
A_CH52.07	7	0	2.31625033068828e-06	20180829_SQUISH14	1.0	GACGACAGAGCAAGAGACGAGAGCAGGAGAC	False	13	0	6	12	0	0	1	0	0	0
A_CH52.07	7	0	2.31625033068828e-06	20180829_SQUISH14	1.0	GACGACAGAGGAACACACCACAGCAGCAGAG	False	13	0	9	9	0	0	0	1	0	0
A_CH52.07	7	0	2.31625033068828e-06	20180829_SQUISH14	1.0	GACGACAGAGGAACACACCACAGCAGGAGAG	False	13	0	8	10	0	1	0	0	0	0
A_CH52.07	7	0	2.31625033068828e-06	20180829_SQUISH14	1.0	GACGAGACACGAACACACCACAGCACCACAC	False	13	0	13	5	0	0	0	0	0	1
A_CH52.07	7	0	2.31625033068828e-06	20180829_SQUISH14	1.0	GACGAGACACGAACACACCAGACCACCACAG	False	13	0	12	6	0	0	0	1	0	0
A_CH52.07	7	0	2.31625033068828e-06	20180829_SQUISH14	1.0	GACGAGAGACCAAGACACGAGAGCAGCAGAC	False	13	0	8	10	0	0	0	0	1	0
A_CH52.07	7	0	2.31625033068828e-06	20180829_SQUISH14	1.0	GACGAGAGACGAACACAGCACACGACCACAG	False	13	0	10	8	0	0	0	1	0	0
A_CH52.07	7	0	2.31625033068828e-06	20180829_SQUISH14	1.0	GACGAGAGACGAACACAGCAGAGCACCACAG	False	13	0	9	9	0	0	1	0	0	0
A_CH52.07	7	0	2.31625033068828e-06	20180829_SQUISH14	1.0	GACGAGAGAGCAAGAGAGGACGGGAGGACCA	False	12	0	5	14	0	0	0	0	0	1
A_CH52.07	7	0	2.31625033068828e-06	20180829_SQUISH14	1.0	GAGAAGAGAGGAAGAGAGGAGACCACGAGGA	False	14	0	3	14	0	1	2	0	0	0
A_CH52.07	7	0	2.31625033068828e-06	20180829_SQUISH14	1.0	GAGAGGAGAGCACGAGACGACACGACCAGCA	False	12	0	8	11	0	1	0	0	0	0
A_CH52.07	7	0	2.31625033068828e-06	20180829_SQUISH14	1.0	GAGAGGAGAGGAAGAGAGGAGACCACGAGCA	False	13	0	4	14	0	0	1	0	0	0
A_CH52.07	7	0	2.31625033068828e-06	20180829_SQUISH14	1.0	GAGAGGAGGAAGAGAGGAGACACGAGGACGA	False	13	0	3	15	0	0	0	0	1	0
A_CH52.07	7	0	2.31625033068828e-06	20180829_SQUISH14	1.0	GAGCACACACCAACAGACGAAGGAGGACACG	False	13	0	9	9	0	0	1	0	0	0
A_CH52.07	7	0	2.31625033068828e-06	20180829_SQUISH14	1.0	GAGCACACACCAAGACAGGACACGACGACAC	False	13	0	11	7	0	0	1	0	0	0
A_CH52.07	7	0	2.31625033068828e-06	20180829_SQUISH14	1.0	GAGCACACACGAACAGACGACAGCAGGACAC	False	13	0	10	8	0	1	0	0	0	0
A_CH52.07	7	0	2.31625033068828e-06	20180829_SQUISH14	1.0	GAGCACACACGAAGACACCACACCAGCACAG	False	13	0	12	6	0	1	0	0	0	0
A_CH52.07	7	0	2.31625033068828e-06	20180829_SQUISH14	1.0	GAGCACACAGCAACACAGCACAGCAGCACAG	False	13	0	11	7	0	1	0	0	0	0
A_CH52.07	7	1	2.31625033068828e-06	20180829_SQUISH14	1.0	GAGCACACAGGAACACACGAGAGCACCAGAG	False	13	0	9	9	0	0	0	0	0	0
A_CH52.07	7	0	2.31625033068828e-06	20180829_SQUISH14	1.0	GAGCACACAGGAACAGAGCACAGGACGACAG	False	13	0	8	10	0	1	0	0	0	0
A_CH52.07	7	0	2.31625033068828e-06	20180829_SQUISH14	1.0	GAGCACAGACCAAGAGACCACACCAGGACAC	False	13	0	11	7	0	0	0	0	1	0
A_CH52.07	7	0	2.31625033068828e-06	20180829_SQUISH14	1.0	GAGCACAGACCAAGAGAGCACACGAGGACAG	False	13	0	8	10	0	0	0	1	0	0
A_CH52.07	7	0	2.31625033068828e-06	20180829_SQUISH14	1.0	GAGCACAGAGCAACAGACCACACAGCACAGC	False	13	0	11	7	0	0	0	0	1	0
A_CH52.07	7	0	2.31625033068828e-06	20180829_SQUISH14	1.0	GAGCACAGAGGAACACACGAGAGGAGGACAA	False	14	0	6	11	0	0	0	1	0	0
A_CH52.07	7	0	2.31625033068828e-06	20180829_SQUISH14	1.0	GAGCAGACACCAAGACAGGAGAGGAGCACAG	False	13	0	7	11	0	0	0	0	1	0
A_CH52.07	7	0	2.31625033068828e-06	20180829_SQUISH14	1.0	GAGCAGACACGAAGAGAGCAGAGCAGCACAG	False	13	0	7	11	0	1	0	0	0	0
A_CH52.07	7	0	2.31625033068828e-06	20180829_SQUISH14	1.0	GAGCAGACAGCAACACACCAGACCACGACAA	False	14	0	11	6	0	0	0	1	0	0
A_CH52.07	7	0	2.31625033068828e-06	20180829_SQUISH14	1.0	GAGCAGACAGCAACACAGCACAGCACGACAC	False	13	0	11	7	0	0	1	0	0	0
A_CH52.07	7	0	2.31625033068828e-06	20180829_SQUISH14	1.0	GAGCAGACAGCAACAGAGGAGAGGAGGAGAG	False	13	0	4	14	0	0	1	0	0	0
A_CH52.07	7	0	2.31625033068828e-06	20180829_SQUISH14	1.0	GAGCAGACAGCAAGAGAGCAGAGGAGGAGAG	False	13	0	4	14	0	1	0	0	0	0
A_CH52.07	7	0	2.31625033068828e-06	20180829_SQUISH14	1.0	GAGCAGACAGGAACAGACGACACCACCACAC	False	13	0	11	7	0	0	0	0	1	0
A_CH52.07	7	0	2.31625033068828e-06	20180829_SQUISH14	1.0	GAGCAGACAGGAAGACAGGACAGGAGCAGAC	False	13	0	6	12	0	0	0	1	0	0
A_CH52.07	7	0	2.31625033068828e-06	20180829_SQUISH14	1.0	GAGCAGACAGGAAGAGAGCACACGAGCACAG	False	13	0	7	11	0	0	0	0	0	1
A_CH52.07	7	0	2.31625033068828e-06	20180829_SQUISH14	1.0	GAGCAGAGACCAACACAGCACAGGAGGACAG	False	13	0	8	10	0	0	0	1	0	0
A_CH52.07	7	0	2.31625033068828e-06	20180829_SQUISH14	1.0	GAGCAGAGACGAACACACCACACGAGGACAG	False	13	0	9	9	0	0	1	0	0	0
A_CH52.07	7	0	2.31625033068828e-06	20180829_SQUISH14	1.0	GAGCAGAGACGAAGAGACCACACCAGGACAC	False	13	0	9	9	1	0	0	0	0	0
A_CH52.07	7	0	2.31625033068828e-06	20180829_SQUISH14	1.0	GAGCAGAGAGCAAGACAGGAGAGCACCAGAC	False	13	0	7	11	0	0	1	0	0	0
A_CH52.07	7	0	2.31625033068828e-06	20180829_SQUISH14	1.0	GAGCAGAGAGCAAGAGAGGACAGGACCACAG	False	13	0	6	12	0	0	0	1	0	0
A_CH52.07	7	0	2.31625033068828e-06	20180829_SQUISH14	1.0	GAGCAGAGAGGAAGAGACGACACCAGGACAC	False	13	0	7	11	0	0	0	1	0	0
A_CH52.07	7	0	2.31625033068828e-06	20180829_SQUISH14	1.0	GAGGAAAGAGGAAGAGAGGAGACCACGAGGA	False	14	0	3	14	1	1	0	0	0	0
A_CH52.07	7	0	2.31625033068828e-06	20180829_SQUISH14	1.0	GAGGAAGAGGGGAGACAGGAGACGACCAGCA	False	12	0	5	14	0	1	0	0	0	0
A_CH52.07	7	0	2.31625033068828e-06	20180829_SQUISH14	1.0	GAGGACACACCAAGAGAGCACACCAGCAGAG	False	13	0	9	9	0	0	2	0	0	0
A_CH52.07	7	0	2.31625033068828e-06	20180829_SQUISH14	1.0	GAGGACACACGAACACAGCACACGACCAGAG	False	13	0	10	8	1	0	0	0	0	0
A_CH52.07	7	0	2.31625033068828e-06	20180829_SQUISH14	1.0	GAGGACACACGAACACAGCAGAGCACCAGAC	False	13	0	10	8	0	1	0	0	0	0
A_CH52.07	7	0	2.31625033068828e-06	20180829_SQUISH14	1.0	GAGGACACAGCAAGAGAGCAGAGCAGCACAG	False	13	0	7	11	1	0	0	0	0	0
A_CH52.07	7	0	2.31625033068828e-06	20180829_SQUISH14	1.0	GAGGACACAGGAAGACACCACAGCAGCAGAC	False	13	0	9	9	1	0	0	0	0	0
A_CH52.07	7	0	2.31625033068828e-06	20180829_SQUISH14	1.0	GAGGACAGACGAACAGAGCACAGGAGCAGAC	False	13	0	7	11	0	1	0	0	0	0
A_CH52.07	7	0	2.31625033068828e-06	20180829_SQUISH14	1.0	GAGGACAGAGGAAGAGAGCACAGCACGAGAC	False	13	0	6	12	0	0	1	0	0	0
A_CH52.07	7	0	2.31625033068828e-06	20180829_SQUISH14	1.0	GAGGAGAAAGGAAGAGAGGAGACCACGAGGA	False	14	0	3	14	0	0	1	0	0	0
A_CH52.07	7	0	2.31625033068828e-06	20180829_SQUISH14	1.0	GAGGAGACACCAAGAGAGCAGACCAGCAGAG	False	13	0	7	11	1	0	0	0	0	0
A_CH52.07	7	0	2.31625033068828e-06	20180829_SQUISH14	1.0	GAGGAGACACGAAGAGACGACACCAGCACAC	False	13	0	9	9	0	0	1	0	0	0
A_CH52.07	7	0	2.31625033068828e-06	20180829_SQUISH14	1.0	GAGGAGACAGCAACAGACCACAGGAGCAGAG	False	13	0	7	11	0	0	1	0	0	0
A_CH52.07	7	0	2.31625033068828e-06	20180829_SQUISH14	1.0	GAGGAGACAGGAAGACACCAGACGAGCACAG	False	13	0	7	11	0	0	0	0	0	1
A_CH52.07	7	0	2.31625033068828e-06	20180829_SQUISH14	1.0	GAGGAGAGAAGGAAGAGAGGAACCACGAGGA	False	14	0	3	14	0	0	1	1	0	0
A_CH52.07	7	0	2.31625033068828e-06	20180829_SQUISH14	1.0	GAGGAGAGAGAAAGAGAGGAGACCACGAGGA	False	14	0	3	14	1	1	1	0	1	0
A_CH52.07	7	0	2.31625033068828e-06	20180829_SQUISH14	1.0	GAGGAGAGAGCAACACAGCACAGGAGCAGAC	False	13	0	7	11	0	0	0	0	1	0
A_CH52.07	7	0	2.31625033068828e-06	20180829_SQUISH14	1.0	GAGGAGAGAGGAAAAGAGGAGACCACGAGGA	False	14	0	3	14	1	0	0	0	0	0
A_CH52.07	7	0	2.31625033068828e-06	20180829_SQUISH14	1.0	GAGGAGAGAGGAAAGAGAGGGACCACGAGCA	False	13	0	4	14	1	0	0	0	0	0
A_CH52.07	7	0	2.31625033068828e-06	20180829_SQUISH14	1.0	GAGGAGAGAGGAACACAGCAGAGCAGCATGA	False	13	1	5	12	0	0	1	0	0	0
A_CH52.07	7	0	2.31625033068828e-06	20180829_SQUISH14	1.0	GAGGAGAGAGGAACAGACCACAGCAGCAGAC	False	13	0	7	11	0	0	0	1	0	0
A_CH52.07	7	0	2.31625033068828e-06	20180829_SQUISH14	1.0	GAGGAGAGAGGAACAGAGCAGACCACCAGAG	False	13	0	6	12	0	1	0	0	0	0
A_CH52.07	7	0	2.31625033068828e-06	20180829_SQUISH14	1.0	GAGGAGAGAGGAAGAAAGGAGACCACGAGGA	False	14	0	3	14	0	0	0	1	0	0
A_CH52.07	7	0	2.31625033068828e-06	20180829_SQUISH14	1.0	GAGGAGAGAGGAAGAAGGAGCCACGAGGACG	False	12	0	4	15	0	0	0	1	0	0
A_CH52.07	7	0	2.31625033068828e-06	20180829_SQUISH14	1.0	GAGGAGAGAGGAAGACAGCAGAGGAAGACGA	False	14	0	3	14	1	0	0	0	0	0
A_CH52.07	7	0	2.31625033068828e-06	20180829_SQUISH14	1.0	GAGGAGAGAGGAAGAGAAGACCACGAGGACG	False	13	0	4	14	0	0	0	0	1	0
A_CH52.07	7	0	2.31625033068828e-06	20180829_SQUISH14	1.0	GAGGAGAGAGGAAGAGAAGACCACGAGGAGG	False	13	0	3	15	1	0	0	0	0	0
A_CH52.07	7	0	2.31625033068828e-06	20180829_SQUISH14	1.0	GAGGAGAGAGGAAGAGAAGAGACCACGAGGA	False	14	0	3	14	1	3	3	1	2	1
A_CH52.07	7	0	2.31625033068828e-06	20180829_SQUISH14	1.0	GAGGAGAGAGGAAGAGAAGAGACGACCAGGA	False	14	0	3	14	0	0	0	0	0	1
A_CH52.07	7	0	2.31625033068828e-06	20180829_SQUISH14	1.0	GAGGAGAGAGGAAGAGAAGGAGACCACGAGG	False	13	0	3	15	0	0	2	1	0	0
A_CH52.07	7	0	2.31625033068828e-06	20180829_SQUISH14	1.0	GAGGAGAGAGGAAGAGACCGACAGCAGCACC	False	12	0	7	12	0	0	1	0	0	0
A_CH52.07	7	0	2.31625033068828e-06	20180829_SQUISH14	1.0	GAGGAGAGAGGAAGAGAGAACAGCAGGACCA	False	14	0	4	13	0	1	0	0	0	0
A_CH52.07	7	0	2.31625033068828e-06	20180829_SQUISH14	1.0	GAGGAGAGAGGAAGAGAGAAGACACAGGAGC	False	14	0	3	14	1	0	0	0	0	0
A_CH52.07	7	0	2.31625033068828e-06	20180829_SQUISH14	1.0	GAGGAGAGAGGAAGAGAGAAGACACAGGAGG	False	14	0	2	15	0	0	1	0	0	0
A_CH52.07	7	0	2.31625033068828e-06	20180829_SQUISH14	1.0	GAGGAGAGAGGAAGAGAGAAGACCACGACCA	False	14	0	5	12	0	0	0	0	1	0
A_CH52.07	7	0	2.31625033068828e-06	20180829_SQUISH14	1.0	GAGGAGAGAGGAAGAGAGAAGACCACGAGGA	False	14	0	3	14	3	1	5	2	1	2
A_CH52.07	7	0	2.31625033068828e-06	20180829_SQUISH14	1.0	GAGGAGAGAGGAAGAGAGAAGACCAGCAGGA	False	14	0	3	14	0	0	0	0	0	1
A_CH52.07	7	0	2.31625033068828e-06	20180829_SQUISH14	1.0	GAGGAGAGAGGAAGAGAGAAGACGAGGACGA	False	14	0	2	15	0	0	0	0	0	1
A_CH52.07	7	0	2.31625033068828e-06	20180829_SQUISH14	1.0	GAGGAGAGAGGAAGAGAGAAGACGAGGAGGA	False	14	0	1	16	0	0	1	0	0	0
A_CH52.07	7	0	2.31625033068828e-06	20180829_SQUISH14	1.0	GAGGAGAGAGGAAGAGAGACCACGAGGACCA	False	13	0	5	13	0	1	0	0	0	0
A_CH52.07	7	0	2.31625033068828e-06	20180829_SQUISH14	1.0	GAGGAGAGAGGAAGAGAGACCACGAGGAGCA	False	13	0	4	14	0	0	1	0	0	0
A_CH52.07	7	0	2.31625033068828e-06	20180829_SQUISH14	1.0	GAGGAGAGAGGAAGAGAGACCACGAGGAGGA	False	13	0	3	15	0	0	0	1	0	0
A_CH52.07	7	0	2.31625033068828e-06	20180829_SQUISH14	1.0	GAGGAGAGAGGAAGAGAGACGAGGACCAGCA	False	13	0	4	14	0	0	1	0	0	0
A_CH52.07	7	0	2.31625033068828e-06	20180829_SQUISH14	1.0	GAGGAGAGAGGAAGAGAGACGAGGAGGAGCA	False	13	0	2	16	0	0	0	1	0	0
A_CH52.07	7	1	2.31625033068828e-06	20180829_SQUISH14	1.0	GAGGAGAGAGGAAGAGAGAGACCACGAGGAT	False	13	1	3	14	0	0	0	0	0	0
A_CH52.07	7	0	2.31625033068828e-06	20180829_SQUISH14	1.0	GAGGAGAGAGGAAGAGAGAGACCCGACCAGC	False	12	0	6	13	1	0	0	0	0	0
A_CH52.07	7	1	2.31625033068828e-06	20180829_SQUISH14	1.0	GAGGAGAGAGGAAGAGAGAGACGAGGAGGAT	False	13	1	1	16	0	0	0	0	0	0
A_CH52.07	7	0	2.31625033068828e-06	20180829_SQUISH14	1.0	GAGGAGAGAGGAAGAGAGCAGACCAGCACAG	False	13	0	5	13	0	1	0	0	0	0
A_CH52.07	7	0	2.31625033068828e-06	20180829_SQUISH14	1.0	GAGGAGAGAGGAAGAGAGCCACGGGAGGAGG	False	11	0	3	17	0	0	1	0	0	0
A_CH52.07	7	1	2.31625033068828e-06	20180829_SQUISH14	1.0	GAGGAGAGAGGAAGAGAGGAAACCACGAGGA	False	14	0	3	14	0	0	1	1	1	0
A_CH52.07	7	0	2.31625033068828e-06	20180829_SQUISH14	1.0	GAGGAGAGAGGAAGAGAGGAAACGAGCAGGA	False	14	0	2	15	0	0	1	0	0	0
A_CH52.07	7	0	2.31625033068828e-06	20180829_SQUISH14	1.0	GAGGAGAGAGGAAGAGAGGAACCACGAGGAC	False	13	0	4	14	0	0	3	1	0	1
A_CH52.07	7	0	2.31625033068828e-06	20180829_SQUISH14	1.0	GAGGAGAGAGGAAGAGAGGAACCACGAGGAG	False	13	0	3	15	1	1	0	1	1	0
A_CH52.07	7	0	2.31625033068828e-06	20180829_SQUISH14	1.0	GAGGAGAGAGGAAGAGAGGAAGACACGAGGA	False	14	0	2	15	0	0	1	0	0	0
A_CH52.07	7	0	2.31625033068828e-06	20180829_SQUISH14	1.0	GAGGAGAGAGGAAGAGAGGAAGACCACGAGG	False	13	0	3	15	0	0	1	1	0	0
A_CH52.07	7	0	2.31625033068828e-06	20180829_SQUISH14	1.0	GAGGAGAGAGGAAGAGAGGACCACGAGGACC	False	12	0	5	14	0	0	0	2	0	0
A_CH52.07	7	0	2.31625033068828e-06	20180829_SQUISH14	1.0	GAGGAGAGAGGAAGAGAGGACCACGAGGACG	False	12	0	4	15	0	0	2	1	0	0
A_CH52.07	7	0	2.31625033068828e-06	20180829_SQUISH14	1.0	GAGGAGAGAGGAAGAGAGGAGAACCACGAGG	False	13	0	3	15	0	0	0	3	0	0
A_CH52.07	7	0	2.31625033068828e-06	20180829_SQUISH14	1.0	GAGGAGAGAGGAAGAGAGGAGAACGAGGAGG	False	13	0	1	17	0	0	0	1	0	0
A_CH52.07	7	0	2.31625033068828e-06	20180829_SQUISH14	1.0	GAGGAGAGAGGAAGAGAGGAGACACCACGAG	False	13	0	4	14	2	0	0	0	0	0
A_CH52.07	7	0	2.31625033068828e-06	20180829_SQUISH14	1.0	GAGGAGAGAGGAAGAGAGGAGACACGAGCAC	False	13	0	4	14	0	0	1	0	1	0
A_CH52.07	7	0	2.31625033068828e-06	20180829_SQUISH14	1.0	GAGGAGAGAGGAAGAGAGGAGACACGAGGAC	False	13	0	3	15	2	4	3	4	0	0
A_CH52.07	7	1	2.31625033068828e-06	20180829_SQUISH14	1.0	GAGGAGAGAGGAAGAGAGGAGACACGAGGAG	False	13	0	2	16	1	4	4	1	0	0
A_CH52.07	7	2	2.31625033068828e-06	20180829_SQUISH14	1.0	GAGGAGAGAGGAAGAGAGGAGACACGAGGAT	False	13	1	2	15	0	0	0	0	0	0
A_CH52.07	7	0	2.31625033068828e-06	20180829_SQUISH14	1.0	GAGGAGAGAGGAAGAGAGGAGACCAACGAGG	False	13	0	3	15	0	0	1	0	1	0
A_CH52.07	7	0	2.31625033068828e-06	20180829_SQUISH14	1.0	GAGGAGAGAGGAAGAGAGGAGACCACACGAC	False	13	0	5	13	0	0	0	0	0	1
A_CH52.07	7	0	2.31625033068828e-06	20180829_SQUISH14	1.0	GAGGAGAGAGGAAGAGAGGAGACCACAGGAG	False	13	0	3	15	0	1	0	1	0	0
A_CH52.07	7	0	2.31625033068828e-06	20180829_SQUISH14	1.0	GAGGAGAGAGGAAGAGAGGAGACCACCGAGG	False	12	0	4	15	0	0	1	0	0	0
A_CH52.07	7	0	2.31625033068828e-06	20180829_SQUISH14	1.0	GAGGAGAGAGGAAGAGAGGAGACCACGAAGA	False	14	0	3	14	0	2	1	0	1	0
A_CH52.07	7	0	2.31625033068828e-06	20180829_SQUISH14	1.0	GAGGAGAGAGGAAGAGAGGAGACCACGAGAA	False	14	0	3	14	0	1	0	0	0	0
A_CH52.07	7	0	2.31625033068828e-06	20180829_SQUISH14	1.0	GAGGAGAGAGGAAGAGAGGAGACCACGAGAG	False	13	0	3	15	1	0	0	0	0	0
A_CH52.07	7	0	2.31625033068828e-06	20180829_SQUISH14	1.0	GAGGAGAGAGGAAGAGAGGAGACCACGATGA	False	13	1	3	14	0	0	1	0	0	0
A_CH52.07	7	0	2.31625033068828e-06	20180829_SQUISH14	1.0	GAGGAGAGAGGAAGAGAGGAGACCACGGAGC	False	12	0	4	15	1	0	0	0	0	0
A_CH52.07	7	0	2.31625033068828e-06	20180829_SQUISH14	1.0	GAGGAGAGAGGAAGAGAGGAGACCACGGAGG	False	12	0	3	16	0	0	1	0	0	0
A_CH52.07	7	0	2.31625033068828e-06	20180829_SQUISH14	1.0	GAGGAGAGAGGAAGAGAGGAGACCACGGGAG	False	12	0	3	16	0	0	1	0	0	0
A_CH52.07	7	0	2.31625033068828e-06	20180829_SQUISH14	1.0	GAGGAGAGAGGAAGAGAGGAGACCACTAGGA	False	13	1	3	14	0	1	1	0	0	0
A_CH52.07	7	0	2.31625033068828e-06	20180829_SQUISH14	1.0	GAGGAGAGAGGAAGAGAGGAGACCAGACGAG	False	13	0	3	15	0	1	0	0	0	0
A_CH52.07	7	0	2.31625033068828e-06	20180829_SQUISH14	1.0	GAGGAGAGAGGAAGAGAGGAGACCAGAGCAC	False	13	0	4	14	0	0	0	1	0	0
A_CH52.07	7	0	2.31625033068828e-06	20180829_SQUISH14	1.0	GAGGAGAGAGGAAGAGAGGAGACCAGAGGAC	False	13	0	3	15	0	1	1	0	0	0
A_CH52.07	7	0	2.31625033068828e-06	20180829_SQUISH14	1.0	GAGGAGAGAGGAAGAGAGGAGACCCACGAGG	False	12	0	4	15	0	1	1	0	0	0
A_CH52.07	7	0	2.31625033068828e-06	20180829_SQUISH14	1.0	GAGGAGAGAGGAAGAGAGGAGACCCGAGGAG	False	12	0	3	16	0	0	1	0	0	0
A_CH52.07	7	0	2.31625033068828e-06	20180829_SQUISH14	1.0	GAGGAGAGAGGAAGAGAGGAGACGAGGACGG	False	12	0	2	17	0	0	0	0	1	0
A_CH52.07	7	0	2.31625033068828e-06	20180829_SQUISH14	1.0	GAGGAGAGAGGAAGAGAGGAGACGAGGCAGG	False	12	0	2	17	1	0	0	0	0	0
A_CH52.07	7	0	2.31625033068828e-06	20180829_SQUISH14	1.0	GAGGAGAGAGGAAGAGAGGAGACTACGAGGA	False	13	1	2	15	0	0	1	0	0	0
A_CH52.07	7	0	2.31625033068828e-06	20180829_SQUISH14	1.0	GAGGAGAGAGGAAGAGAGGAGAGAGGAGACG	False	13	0	1	17	0	0	1	0	0	0
A_CH52.07	7	0	2.31625033068828e-06	20180829_SQUISH14	1.0	GAGGAGAGAGGAAGAGAGGAGAGCACCCACG	False	12	0	5	14	0	0	0	0	0	1
A_CH52.07	7	0	2.31625033068828e-06	20180829_SQUISH14	1.0	GAGGAGAGAGGAAGAGAGGAGATCACGAGGA	False	13	1	2	15	0	0	0	1	0	0
A_CH52.07	7	0	2.31625033068828e-06	20180829_SQUISH14	1.0	GAGGAGAGAGGAAGAGAGGAGCACGAGGACC	False	12	0	4	15	0	1	1	0	0	0
A_CH52.07	7	0	2.31625033068828e-06	20180829_SQUISH14	1.0	GAGGAGAGAGGAAGAGAGGAGCACGAGGACG	False	12	0	3	16	0	0	0	2	0	0
A_CH52.07	7	0	2.31625033068828e-06	20180829_SQUISH14	1.0	GAGGAGAGAGGAAGAGAGGAGCACGAGGAGC	False	12	0	3	16	0	0	0	1	0	0
A_CH52.07	7	0	2.31625033068828e-06	20180829_SQUISH14	1.0	GAGGAGAGAGGAAGAGAGGAGCACGAGGAGG	False	12	0	2	17	0	0	1	0	1	1
A_CH52.07	7	0	2.31625033068828e-06	20180829_SQUISH14	1.0	GAGGAGAGAGGAAGAGAGGAGCCACGAGGAC	False	12	0	4	15	2	1	1	0	1	1
A_CH52.07	7	0	2.31625033068828e-06	20180829_SQUISH14	1.0	GAGGAGAGAGGAAGAGAGGAGCCACGAGGAG	False	12	0	3	16	3	1	4	0	2	0
A_CH52.07	7	5	2.31625033068828e-06	20180829_SQUISH14	1.0	GAGGAGAGAGGAAGAGAGGAGCCACGAGGAT	False	12	1	3	15	0	0	0	0	0	0
A_CH52.07	7	0	2.31625033068828e-06	20180829_SQUISH14	1.0	GAGGAGAGAGGAAGAGAGGAGGACCACGAGG	False	12	0	3	16	0	0	1	2	0	1
A_CH52.07	7	0	2.31625033068828e-06	20180829_SQUISH14	1.0	GAGGAGAGAGGAAGAGAGGAGGAGGACCAGC	False	12	0	3	16	0	0	1	0	0	0
A_CH52.07	7	0	2.31625033068828e-06	20180829_SQUISH14	1.0	GAGGAGAGAGGAAGAGAGGCACGAGGACCAC	False	12	0	5	14	0	0	1	0	0	0
A_CH52.07	7	0	2.31625033068828e-06	20180829_SQUISH14	1.0	GAGGAGAGAGGAAGAGAGGCCACGACCAGGA	False	12	0	5	14	0	0	0	1	0	0
A_CH52.07	7	0	2.31625033068828e-06	20180829_SQUISH14	1.0	GAGGAGAGAGGAAGAGAGGCCACGAGGAGGA	False	12	0	3	16	0	0	0	1	0	0
A_CH52.07	7	0	2.31625033068828e-06	20180829_SQUISH14	1.0	GAGGAGAGAGGAAGAGAGGGACCACAGGACA	False	13	0	4	14	0	1	0	0	0	0
A_CH52.07	7	0	2.31625033068828e-06	20180829_SQUISH14	1.0	GAGGAGAGAGGAAGAGAGGGACCACGAGGAC	False	12	0	4	15	0	0	1	1	0	0
A_CH52.07	7	0	2.31625033068828e-06	20180829_SQUISH14	1.0	GAGGAGAGAGGAAGAGAGGGACCACGAGGAG	False	12	0	3	16	2	2	0	1	0	0
A_CH52.07	7	1	2.31625033068828e-06	20180829_SQUISH14	1.0	GAGGAGAGAGGAAGAGAGGGACCACGAGGAT	False	12	1	3	15	0	0	0	0	0	0
A_CH52.07	7	0	2.31625033068828e-06	20180829_SQUISH14	1.0	GAGGAGAGAGGAAGAGAGGGACCCGAGGAGC	False	11	0	4	16	0	1	0	0	0	0
A_CH52.07	7	0	2.31625033068828e-06	20180829_SQUISH14	1.0	GAGGAGAGAGGAAGAGAGGGAGACCACGAGC	False	12	0	4	15	0	0	0	1	0	0
A_CH52.07	7	0	2.31625033068828e-06	20180829_SQUISH14	1.0	GAGGAGAGAGGAAGAGAGGGAGACCACGAGG	False	12	0	3	16	0	0	3	0	0	0
A_CH52.07	7	1	2.31625033068828e-06	20180829_SQUISH14	1.0	GAGGAGAGAGGAAGAGAGGGAGGACCAGGAT	False	12	1	2	16	0	0	0	0	0	0
A_CH52.07	7	0	2.31625033068828e-06	20180829_SQUISH14	1.0	GAGGAGAGAGGAAGAGAGGGCCACGAGGACC	False	11	0	5	15	0	0	1	0	0	0
A_CH52.07	7	1	2.31625033068828e-06	20180829_SQUISH14	1.0	GAGGAGAGAGGAAGAGAGGGGACCACGAGGA	False	12	0	3	16	1	4	4	1	1	0
A_CH52.07	7	0	2.31625033068828e-06	20180829_SQUISH14	1.0	GAGGAGAGAGGAAGAGAGGGGACGACCAGGA	False	12	0	3	16	1	0	0	0	0	0
A_CH52.07	7	0	2.31625033068828e-06	20180829_SQUISH14	1.0	GAGGAGAGAGGAAGAGAGGGGACGAGCACGA	False	12	0	3	16	0	0	1	0	0	0
A_CH52.07	7	0	2.31625033068828e-06	20180829_SQUISH14	1.0	GAGGAGAGAGGAAGAGAGTAGACCACGAGGA	False	13	1	3	14	0	2	0	0	0	0
A_CH52.07	7	0	2.31625033068828e-06	20180829_SQUISH14	1.0	GAGGAGAGAGGAAGAGATGAGACCACGAGGA	False	13	1	3	14	1	0	0	1	0	0
A_CH52.07	7	0	2.31625033068828e-06	20180829_SQUISH14	1.0	GAGGAGAGAGGAAGAGGGGAACCACGAGGAC	False	12	0	4	15	0	0	0	0	1	0
A_CH52.07	7	0	2.31625033068828e-06	20180829_SQUISH14	1.0	GAGGAGAGAGGAAGAGGGGACACCACGAGCA	False	12	0	5	14	0	1	0	0	0	0
A_CH52.07	7	0	2.31625033068828e-06	20180829_SQUISH14	1.0	GAGGAGAGAGGAAGAGGGGACACGACGAGCA	False	12	0	4	15	0	1	0	0	0	0
A_CH52.07	7	0	2.31625033068828e-06	20180829_SQUISH14	1.0	GAGGAGAGAGGAAGAGGGGACAGCAGCACCA	False	12	0	5	14	0	0	1	0	0	0
A_CH52.07	7	0	2.31625033068828e-06	20180829_SQUISH14	1.0	GAGGAGAGAGGAAGAGGGGACAGGACGAGCA	False	12	0	3	16	0	0	1	0	0	0
A_CH52.07	7	0	2.31625033068828e-06	20180829_SQUISH14	1.0	GAGGAGAGAGGAAGAGGGGACAGGAGGAGCA	False	12	0	2	17	0	0	0	1	0	0
A_CH52.07	7	0	2.31625033068828e-06	20180829_SQUISH14	1.0	GAGGAGAGAGGAAGAGGGGAGACAGGAGGAG	False	12	0	1	18	0	0	1	0	0	0
A_CH52.07	7	0	2.31625033068828e-06	20180829_SQUISH14	1.0	GAGGAGAGAGGAAGAGGGGAGACCACCACCA	False	12	0	6	13	0	0	0	0	1	0
A_CH52.07	7	0	2.31625033068828e-06	20180829_SQUISH14	1.0	GAGGAGAGAGGAAGAGGGGAGACCACCACGA	False	12	0	5	14	0	1	1	2	1	0
A_CH52.07	7	0	2.31625033068828e-06	20180829_SQUISH14	1.0	GAGGAGAGAGGAAGAGGGGAGACCACCAGCA	False	12	0	5	14	0	0	0	0	1	0
A_CH52.07	7	0	2.31625033068828e-06	20180829_SQUISH14	1.0	GAGGAGAGAGGAAGAGGGGAGACCACCAGGA	False	12	0	4	15	0	1	0	0	0	0
A_CH52.07	7	0	2.31625033068828e-06	20180829_SQUISH14	1.0	GAGGAGAGAGGAAGAGGGGAGACCACGACCA	False	12	0	5	14	0	0	0	0	1	0
A_CH52.07	7	0	2.31625033068828e-06	20180829_SQUISH14	1.0	GAGGAGAGAGGAAGAGGGGAGACCACGAGCA	False	12	0	4	15	0	0	0	1	0	0
A_CH52.07	7	0	2.31625033068828e-06	20180829_SQUISH14	1.0	GAGGAGAGAGGAAGAGGGGAGACCACGAGGA	False	12	0	3	16	3	12	23	9	5	4
A_CH52.07	7	0	2.31625033068828e-06	20180829_SQUISH14	1.0	GAGGAGAGAGGAAGAGGGGAGACCACTAGGA	False	12	1	3	15	0	0	2	0	0	0
A_CH52.07	7	0	2.31625033068828e-06	20180829_SQUISH14	1.0	GAGGAGAGAGGAAGAGGGGAGACCAGCACCA	False	12	0	5	14	1	0	0	0	0	0
A_CH52.07	7	0	2.31625033068828e-06	20180829_SQUISH14	1.0	GAGGAGAGAGGAAGAGGGGAGACCAGGAGCA	False	12	0	3	16	0	0	1	0	0	0
A_CH52.07	7	0	2.31625033068828e-06	20180829_SQUISH14	1.0	GAGGAGAGAGGAAGAGGGGAGACCAGGAGGA	False	12	0	2	17	0	0	0	1	0	0
A_CH52.07	7	0	2.31625033068828e-06	20180829_SQUISH14	1.0	GAGGAGAGAGGAAGAGGGGAGACGACGAGCA	False	12	0	3	16	0	0	0	0	1	0
A_CH52.07	7	0	2.31625033068828e-06	20180829_SQUISH14	1.0	GAGGAGAGAGGAAGAGGGGAGACGACGAGGA	False	12	0	2	17	1	0	0	0	0	0
A_CH52.07	7	0	2.31625033068828e-06	20180829_SQUISH14	1.0	GAGGAGAGAGGAAGAGGGGAGACGAGCAGGA	False	12	0	2	17	0	0	0	0	1	0
A_CH52.07	7	0	2.31625033068828e-06	20180829_SQUISH14	1.0	GAGGAGAGAGGAAGAGGGGAGACGAGGAGCA	False	12	0	2	17	0	1	0	0	0	0
A_CH52.07	7	0	2.31625033068828e-06	20180829_SQUISH14	1.0	GAGGAGAGAGGAAGAGGGGAGAGCACCAGGA	False	12	0	3	16	1	0	0	0	0	0
A_CH52.07	7	0	2.31625033068828e-06	20180829_SQUISH14	1.0	GAGGAGAGAGGAAGAGGGGAGAGCAGCAGGA	False	12	0	2	17	0	0	1	0	0	0
A_CH52.07	7	0	2.31625033068828e-06	20180829_SQUISH14	1.0	GAGGAGAGAGGAAGAGGGGAGAGGACCACCA	False	12	0	4	15	0	1	0	0	0	0
A_CH52.07	7	0	2.31625033068828e-06	20180829_SQUISH14	1.0	GAGGAGAGAGGAAGAGGGGAGAGGACCACGA	False	12	0	3	16	0	0	1	0	0	0
A_CH52.07	7	1	2.31625033068828e-06	20180829_SQUISH14	1.0	GAGGAGAGAGGAAGAGGGGAGCCACGAGGAT	False	11	1	3	16	0	0	0	0	0	0
A_CH52.07	7	0	2.31625033068828e-06	20180829_SQUISH14	1.0	GAGGAGAGAGGAAGAGTGGAGACCACGAGGA	False	12	1	3	15	0	0	0	0	1	0
A_CH52.07	7	0	2.31625033068828e-06	20180829_SQUISH14	1.0	GAGGAGAGAGGAAGATAGGAGACCACGAGGA	False	13	1	3	14	0	2	1	0	0	0
A_CH52.07	7	0	2.31625033068828e-06	20180829_SQUISH14	1.0	GAGGAGAGAGGAAGGAGGGACCACGAGGAGC	False	11	0	4	16	0	0	0	1	0	0
A_CH52.07	7	0	2.31625033068828e-06	20180829_SQUISH14	1.0	GAGGAGAGAGGAAGGCACGAGAGGACGACCA	False	12	0	5	14	1	0	0	0	0	0
A_CH52.07	7	0	2.31625033068828e-06	20180829_SQUISH14	1.0	GAGGAGAGAGGAAGGGAGACCACGAGGACCA	False	12	0	5	14	0	0	0	1	0	0
A_CH52.07	7	0	2.31625033068828e-06	20180829_SQUISH14	1.0	GAGGAGAGAGGAAGGGAGGAGACCACGAGGA	False	12	0	3	16	0	1	0	0	0	0
A_CH52.07	7	0	2.31625033068828e-06	20180829_SQUISH14	1.0	GAGGAGAGAGGAATAGAGGAGACCACGAGGA	False	13	1	3	14	1	1	0	1	0	0
A_CH52.07	7	0	2.31625033068828e-06	20180829_SQUISH14	1.0	GAGGAGAGAGGAGGAGAGGACACCAGCACGA	False	12	0	5	14	0	0	0	0	1	0
A_CH52.07	7	0	2.31625033068828e-06	20180829_SQUISH14	1.0	GAGGAGAGAGTAAGAGAGGAGACCACGAGGA	False	13	1	3	14	1	0	1	0	0	0
A_CH52.07	7	0	2.31625033068828e-06	20180829_SQUISH14	1.0	GAGGAGAGATGAAGAGAGGAGACCACGAGGA	False	13	1	3	14	0	1	1	1	0	0
A_CH52.07	7	0	2.31625033068828e-06	20180829_SQUISH14	1.0	GAGGAGAGATGAAGAGAGGAGAGCACCACGA	False	13	1	4	13	0	0	1	0	0	0
A_CH52.07	7	0	2.31625033068828e-06	20180829_SQUISH14	1.0	GAGGAGAGATGAATAGAGGAGACCACGAGGA	False	13	2	3	13	0	0	1	0	0	0
A_CH52.07	7	0	2.31625033068828e-06	20180829_SQUISH14	1.0	GAGGAGAGGGGAAGAGAGGAGACCACGAGGA	False	12	0	3	16	0	2	1	1	2	1
A_CH52.07	7	0	2.31625033068828e-06	20180829_SQUISH14	1.0	GAGGAGAGGGGAAGAGAGGAGAGCACGACGA	False	12	0	3	16	0	0	0	1	0	0
A_CH52.07	7	0	2.31625033068828e-06	20180829_SQUISH14	1.0	GAGGAGGGAGGAAGACACGACACCACGACCA	False	12	0	8	11	1	0	0	0	0	0
A_CH52.07	7	0	2.31625033068828e-06	20180829_SQUISH14	1.0	GAGGAGGGAGGAAGAGAGGAGACCACGAGGA	False	12	0	3	16	0	0	0	0	1	0
A_CH52.07	7	0	2.31625033068828e-06	20180829_SQUISH14	1.0	GAGGATAGAGGAAGAGAGGAGACCACGAGGA	False	13	1	3	14	1	0	0	0	0	0
A_CH52.07	7	0	2.31625033068828e-06	20180829_SQUISH14	1.0	GAGGGGAGAGGAAGAGAGGAGACCACCAGGA	False	12	0	4	15	0	1	0	0	0	0
A_CH52.07	7	0	2.31625033068828e-06	20180829_SQUISH14	1.0	GAGTAGAGAGGAAGAGAGGAGACCACGAGGA	False	13	1	3	14	0	0	0	1	0	0
A_CH52.07	7	0	2.31625033068828e-06	20180829_SQUISH14	1.0	GATGAGAGAGGAAGAGAGGAGACCACGAGGA	False	13	1	3	14	0	2	0	0	0	0
A_CH52.07	7	0	2.31625033068828e-06	20180829_SQUISH14	1.0	GGACACACCAACACGGACAGCACGACGAGGA	False	12	0	10	9	0	0	0	0	1	0
A_CH52.07	7	0	2.31625033068828e-06	20180829_SQUISH14	1.0	GGACACACCAACACGGAGACGACGACGAGGA	False	12	0	9	10	0	0	1	0	0	0
A_CH52.07	7	0	2.31625033068828e-06	20180829_SQUISH14	1.0	GGAGAGAGAGGAAGAGAGGAGACCACGAGGA	False	13	0	3	15	0	0	0	0	1	0
A_CH52.07	7	0	2.31625033068828e-06	20180829_SQUISH14	1.0	GGAGAGAGGAAAAGAGAGGAGACCACGAGGA	False	14	0	3	14	0	0	0	1	0	0
A_CH52.07	7	0	2.31625033068828e-06	20180829_SQUISH14	1.0	GGAGAGAGGAAGAAGGAGACCACGAGGACCA	False	13	0	5	13	0	0	0	1	0	0
A_CH52.07	7	0	2.31625033068828e-06	20180829_SQUISH14	1.0	GGAGAGAGGAAGAAGGAGACCACGAGGAGCA	False	13	0	4	14	0	0	0	0	1	0
A_CH52.07	7	0	2.31625033068828e-06	20180829_SQUISH14	1.0	GGAGAGAGGAAGAGAGAGACCACGAGGACCA	False	13	0	5	13	0	1	2	3	2	0
A_CH52.07	7	0	2.31625033068828e-06	20180829_SQUISH14	1.0	GGAGAGAGGAAGAGAGAGACCACGAGGAGCA	False	13	0	4	14	2	0	1	0	1	0
A_CH52.07	7	1	2.31625033068828e-06	20180829_SQUISH14	1.0	GGAGAGAGGAAGAGAGAGACCACGAGGAGGA	False	13	0	3	15	0	1	2	2	0	0
A_CH52.07	7	0	2.31625033068828e-06	20180829_SQUISH14	1.0	GGAGAGAGGAAGAGGGAGACCACGAGGACCA	False	12	0	5	14	0	1	0	0	0	0
A_CH52.07	7	0	2.31625033068828e-06	20180829_SQUISH14	1.0	GGAGAGAGGAAGAGGGAGACCACGAGGACGA	False	12	0	4	15	0	0	0	0	1	0
A_CH52.07	7	0	2.31625033068828e-06	20180829_SQUISH14	1.0	GGAGAGAGGAAGAGGGAGACCACGAGGAGGA	False	12	0	3	16	0	1	0	0	0	0
A_CH52.07	7	0	2.31625033068828e-06	20180829_SQUISH14	1.0	GGAGAGAGGGAAAGAGAGGAGACCACGAGGA	False	13	0	3	15	1	0	0	0	0	0
A_CH52.07	7	0	2.31625033068828e-06	20180829_SQUISH14	1.0	GGAGGGAGAGGAAGAGAGGAGACCACGAGGA	False	12	0	3	16	0	0	0	0	1	0
A_CH52.07	7	0	2.31625033068828e-06	20180829_SQUISH14	1.0	GGGGAGAGAGGAAGAGAGGAGACCACGAGGA	False	12	0	3	16	0	1	0	0	0	0
A_CH52.07	7	0	2.31625033068828e-06	20180829_SQUISH14	1.0	TACCACACACCAAGAGAGGAGAGCACGACGA	False	13	1	9	8	0	0	1	0	0	1
A_CH52.07	7	0	2.31625033068828e-06	20180829_SQUISH14	1.0	TACCACACACCAAGAGAGGAGAGCACGAGGA	False	13	1	8	9	0	0	1	0	0	0
A_CH52.07	7	0	2.31625033068828e-06	20180829_SQUISH14	1.0	TAGCACACACCAACAGAGGAGACGACAGCAG	False	13	1	9	8	0	0	0	0	1	0
A_CH52.07	7	0	2.31625033068828e-06	20180829_SQUISH14	1.0	TAGGAGAGAGGAAGAGAGGAGACCACGAGGA	False	13	1	3	14	0	1	2	1	0	0
A_CH52.07	7	0	2.31625033068828e-06	20180829_SQUISH14	1.0	TGAGAGAGGAACCACGAGGACAGCACGACCA	False	12	1	8	10	0	1	0	0	0	0
A_CH52.07	7	0	2.31625033068828e-06	20180829_SQUISH14	1.0	CACCACACACCAACACACCACACGACGAGGA	True	13	0	14	4	0	0	0	0	1	0
A_CH52.07	7	0	2.31625033068828e-06	20180829_SQUISH14	1.0	CACCACACACCAACACACCAGACCACGACGA	True	13	0	15	3	0	0	0	1	0	0
A_CH52.07	7	0	2.31625033068828e-06	20180829_SQUISH14	1.0	CACCACACACCAACACACCAGACCAGGACCA	True	13	0	15	3	1	0	0	0	0	0
A_CH52.07	7	0	2.31625033068828e-06	20180829_SQUISH14	1.0	CACCACACACCAACACACCAGAGGACCACCA	True	13	0	15	3	0	0	0	0	0	1
A_CH52.07	7	0	2.31625033068828e-06	20180829_SQUISH14	1.0	CACCACACACCAACACACGACACGAGCACCA	True	13	0	15	3	0	0	0	1	0	0
A_CH52.07	7	0	2.31625033068828e-06	20180829_SQUISH14	1.0	CACCACACACCAACACACGACACGAGGACGA	True	13	0	13	5	0	0	0	1	0	0
A_CH52.07	7	0	2.31625033068828e-06	20180829_SQUISH14	1.0	CACCACACACCAACACACGAGACCAGCACCA	True	13	0	15	3	0	1	0	0	0	0
A_CH52.07	7	0	2.31625033068828e-06	20180829_SQUISH14	1.0	CACCACACACCAACACACGAGAGCACCAGCA	True	13	0	14	4	1	0	0	0	0	0
A_CH52.07	7	0	2.31625033068828e-06	20180829_SQUISH14	1.0	CACCACACACCAACACAGCACAGGACCAGGA	True	13	0	13	5	0	0	1	0	0	0
A_CH52.07	7	0	2.31625033068828e-06	20180829_SQUISH14	1.0	CACCACACACCAACACAGCAGAGCACCAGGA	True	13	0	13	5	1	0	0	0	0	0
A_CH52.07	7	0	2.31625033068828e-06	20180829_SQUISH14	1.0	CACCACACACCAACACAGCAGAGGACCACGA	True	13	0	13	5	0	1	0	0	0	0
A_CH52.07	7	0	2.31625033068828e-06	20180829_SQUISH14	1.0	CACCACACACCAACACAGGACACCAGCACCA	True	13	0	15	3	0	1	0	0	0	0
A_CH52.07	7	0	2.31625033068828e-06	20180829_SQUISH14	1.0	CACCACACACCAACACAGGACACCAGCAGGA	True	13	0	13	5	0	1	0	0	0	0
A_CH52.07	7	0	2.31625033068828e-06	20180829_SQUISH14	1.0	CACCACACACCAACACAGGACAGGAGCAGCA	True	13	0	12	6	0	1	0	0	0	0
A_CH52.07	7	0	2.31625033068828e-06	20180829_SQUISH14	1.0	CACCACACACCAACACAGGAGACCACCAGCA	True	13	0	14	4	0	0	0	0	1	0
A_CH52.07	7	0	2.31625033068828e-06	20180829_SQUISH14	1.0	CACCACACACCAACACAGGAGAGCACCAGGA	True	13	0	12	6	0	0	1	0	0	0
A_CH52.07	7	0	2.31625033068828e-06	20180829_SQUISH14	1.0	CACCACACACCAACACAGGAGAGGACCACCA	True	13	0	13	5	0	1	0	0	0	0
A_CH52.07	7	0	2.31625033068828e-06	20180829_SQUISH14	1.0	CACCACACACCAACAGACCACACGAGGACGA	True	13	0	13	5	0	1	0	0	0	0
A_CH52.07	7	0	2.31625033068828e-06	20180829_SQUISH14	1.0	CACCACACACCAACAGACCACAGGAGCACGA	True	13	0	13	5	0	1	0	0	0	0
A_CH52.07	7	0	2.31625033068828e-06	20180829_SQUISH14	1.0	CACCACACACCAACAGACCACAGGAGCAGGA	True	13	0	12	6	0	0	0	1	0	0
A_CH52.07	7	0	2.31625033068828e-06	20180829_SQUISH14	1.0	CACCACACACCAACAGACCAGACCAGGAGCA	True	13	0	13	5	0	1	0	0	0	0
A_CH52.07	7	0	2.31625033068828e-06	20180829_SQUISH14	1.0	CACCACACACCAACAGACCAGAGCAGCACCA	True	13	0	14	4	0	0	0	0	0	1
A_CH52.07	7	0	2.31625033068828e-06	20180829_SQUISH14	1.0	CACCACACACCAACAGACCAGAGGAGCACCA	True	13	0	13	5	0	0	1	0	0	0
A_CH52.07	7	0	2.31625033068828e-06	20180829_SQUISH14	1.0	CACCACACACCAACAGACCAGAGGAGCACGA	True	13	0	12	6	0	0	1	0	1	0
A_CH52.07	7	0	2.31625033068828e-06	20180829_SQUISH14	1.0	CACCACACACCAACAGACCAGAGGAGGACCA	True	13	0	12	6	0	0	0	0	0	1
A_CH52.07	7	0	2.31625033068828e-06	20180829_SQUISH14	1.0	CACCACACACCAACAGACGACACCACGAGGA	True	13	0	13	5	0	0	0	0	1	0
A_CH52.07	7	0	2.31625033068828e-06	20180829_SQUISH14	1.0	CACCACACACCAACAGACGACACGACGAGGA	True	13	0	12	6	0	0	1	0	0	0
A_CH52.07	7	0	2.31625033068828e-06	20180829_SQUISH14	1.0	CACCACACACCAACAGACGACAGCACGAGGA	True	13	0	12	6	0	0	1	0	0	0
A_CH52.07	7	0	2.31625033068828e-06	20180829_SQUISH14	1.0	CACCACACACCAACAGACGAGACCACCACGA	True	13	0	14	4	1	0	0	0	0	0
A_CH52.07	7	0	2.31625033068828e-06	20180829_SQUISH14	1.0	CACCACACACCAACAGACGAGACGACGACCA	True	13	0	13	5	0	1	1	1	0	0
A_CH52.07	7	0	2.31625033068828e-06	20180829_SQUISH14	1.0	CACCACACACCAACAGACGAGAGCACCACCA	True	13	0	14	4	0	0	0	1	0	0
A_CH52.07	7	0	2.31625033068828e-06	20180829_SQUISH14	1.0	CACCACACACCAACAGACGAGAGCACGAGCA	True	13	0	12	6	0	0	0	1	0	0
A_CH52.07	7	0	2.31625033068828e-06	20180829_SQUISH14	1.0	CACCACACACCAACAGACGAGAGCAGCAGCA	True	13	0	12	6	0	0	0	1	0	0
A_CH52.07	7	0	2.31625033068828e-06	20180829_SQUISH14	1.0	CACCACACACCAACAGAGCACAGCACGAGCA	True	13	0	13	5	0	0	0	1	0	0
A_CH52.07	7	0	2.31625033068828e-06	20180829_SQUISH14	1.0	CACCACACACCAACAGAGCAGACCACGACGA	True	13	0	13	5	1	0	0	0	0	0
A_CH52.07	7	0	2.31625033068828e-06	20180829_SQUISH14	1.0	CACCACACACCAACAGAGCAGAGGACGACCA	True	13	0	12	6	0	1	0	0	0	0
A_CH52.07	7	0	2.31625033068828e-06	20180829_SQUISH14	1.0	CACCACACACCAACAGAGCAGAGGACGACGA	True	13	0	11	7	0	0	0	0	0	1
A_CH52.07	7	0	2.31625033068828e-06	20180829_SQUISH14	1.0	CACCACACACCAACAGAGCAGAGGAGGACCA	True	13	0	11	7	0	0	0	1	0	0
A_CH52.07	7	0	2.31625033068828e-06	20180829_SQUISH14	1.0	CACCACACACCAACAGAGGACACCACGACGA	True	13	0	13	5	0	0	0	1	0	0
A_CH52.07	7	0	2.31625033068828e-06	20180829_SQUISH14	1.0	CACCACACACCAACAGAGGACACGACGAGCA	True	13	0	12	6	0	0	0	1	1	0
A_CH52.07	7	0	2.31625033068828e-06	20180829_SQUISH14	1.0	CACCACACACCAACAGAGGACACGAGGAGCA	True	13	0	11	7	0	0	0	1	0	0
A_CH52.07	7	0	2.31625033068828e-06	20180829_SQUISH14	1.0	CACCACACACCAACAGAGGACAGGACCACCA	True	13	0	13	5	0	0	1	0	0	0
A_CH52.07	7	0	2.31625033068828e-06	20180829_SQUISH14	1.0	CACCACACACCAACAGAGGACAGGACCAGCA	True	13	0	12	6	1	0	0	1	0	0
A_CH52.07	7	0	2.31625033068828e-06	20180829_SQUISH14	1.0	CACCACACACCAACAGAGGACAGGACCAGGA	True	13	0	11	7	0	0	0	1	0	0
A_CH52.07	7	0	2.31625033068828e-06	20180829_SQUISH14	1.0	CACCACACACCAACAGAGGACAGGACGAGCA	True	13	0	11	7	0	0	0	1	0	0
A_CH52.07	7	0	2.31625033068828e-06	20180829_SQUISH14	1.0	CACCACACACCAACAGAGGACAGGAGGACCA	True	13	0	11	7	0	0	0	0	0	1
A_CH52.07	7	0	2.31625033068828e-06	20180829_SQUISH14	1.0	CACCACACACCAACAGAGGAGACCACGACCA	True	13	0	13	5	0	0	0	0	0	1
A_CH52.07	7	0	2.31625033068828e-06	20180829_SQUISH14	1.0	CACCACACACCAACAGAGGAGACCACGAGCA	True	13	0	12	6	0	0	0	0	1	0
A_CH52.07	7	0	2.31625033068828e-06	20180829_SQUISH14	1.0	CACCACACACCAACAGAGGAGACGACGAGCA	True	13	0	11	7	0	0	0	1	0	0
A_CH52.07	7	0	2.31625033068828e-06	20180829_SQUISH14	1.0	CACCACACACCAACAGAGGAGACGAGCACGA	True	13	0	11	7	0	1	0	0	0	0
A_CH52.07	7	0	2.31625033068828e-06	20180829_SQUISH14	1.0	CACCACACACCAACAGAGGAGAGCAGGACGA	True	13	0	10	8	0	1	0	0	0	0
A_CH52.07	7	0	2.31625033068828e-06	20180829_SQUISH14	1.0	CACCACACACCAACAGAGGAGAGGAGCAGCA	True	13	0	10	8	0	0	1	0	0	0
A_CH52.07	7	0	2.31625033068828e-06	20180829_SQUISH14	1.0	CACCACACACCAAGACACCACACCAGCACGA	True	13	0	15	3	0	1	0	0	0	0
A_CH52.07	7	0	2.31625033068828e-06	20180829_SQUISH14	1.0	CACCACACACCAAGACACCACAGCACGACGA	True	13	0	14	4	1	0	0	0	0	0
A_CH52.07	7	0	2.31625033068828e-06	20180829_SQUISH14	1.0	CACCACACACCAAGACACCACAGGACCACCA	True	13	0	15	3	0	0	1	0	0	0
A_CH52.07	7	0	2.31625033068828e-06	20180829_SQUISH14	1.0	CACCACACACCAAGACACCAGACCACCACCA	True	13	0	16	2	0	1	0	0	0	0
A_CH52.07	7	0	2.31625033068828e-06	20180829_SQUISH14	1.0	CACCACACACCAAGACACCAGACCACGACGA	True	13	0	14	4	0	0	0	0	1	0
A_CH52.07	7	0	2.31625033068828e-06	20180829_SQUISH14	1.0	CACCACACACCAAGACACCAGACGACCAGGA	True	13	0	13	5	0	1	0	0	0	0
A_CH52.07	7	0	2.31625033068828e-06	20180829_SQUISH14	1.0	CACCACACACCAAGACACCAGACGAGGACGA	True	13	0	12	6	1	0	0	0	0	0
A_CH52.07	7	0	2.31625033068828e-06	20180829_SQUISH14	1.0	CACCACACACCAAGACACCAGAGCACCACCA	True	13	0	15	3	0	0	1	0	0	0
A_CH52.07	7	0	2.31625033068828e-06	20180829_SQUISH14	1.0	CACCACACACCAAGACACCAGAGCACGACGA	True	13	0	13	5	0	1	0	0	0	0
A_CH52.07	7	0	2.31625033068828e-06	20180829_SQUISH14	1.0	CACCACACACCAAGACACGACACCACCAGGA	True	13	0	14	4	0	0	0	1	0	0
A_CH52.07	7	0	2.31625033068828e-06	20180829_SQUISH14	1.0	CACCACACACCAAGACACGACACCAGCACCA	True	13	0	15	3	0	1	0	0	0	0
A_CH52.07	7	0	2.31625033068828e-06	20180829_SQUISH14	1.0	CACCACACACCAAGACACGACACCAGCACGA	True	13	0	14	4	0	0	0	0	0	1
A_CH52.07	7	0	2.31625033068828e-06	20180829_SQUISH14	1.0	CACCACACACCAAGACACGACACCAGCAGGA	True	13	0	13	5	0	1	0	0	0	0
A_CH52.07	7	0	2.31625033068828e-06	20180829_SQUISH14	1.0	CACCACACACCAAGACACGACAGGACGAGCA	True	13	0	12	6	0	0	0	1	0	0
A_CH52.07	7	0	2.31625033068828e-06	20180829_SQUISH14	1.0	CACCACACACCAAGACACGACAGGACGAGGA	True	13	0	11	7	0	0	0	0	0	1
A_CH52.07	7	0	2.31625033068828e-06	20180829_SQUISH14	1.0	CACCACACACCAAGACACGACAGGAGCACGA	True	13	0	12	6	0	0	1	0	0	0
A_CH52.07	7	0	2.31625033068828e-06	20180829_SQUISH14	1.0	CACCACACACCAAGACACGACAGGAGGACCA	True	13	0	12	6	0	0	0	0	0	1
A_CH52.07	7	0	2.31625033068828e-06	20180829_SQUISH14	1.0	CACCACACACCAAGACACGAGACCACGACGA	True	13	0	13	5	1	0	0	0	0	0
A_CH52.07	7	0	2.31625033068828e-06	20180829_SQUISH14	1.0	CACCACACACCAAGACACGAGACGAGCAGCA	True	13	0	12	6	0	0	0	0	0	1
A_CH52.07	7	0	2.31625033068828e-06	20180829_SQUISH14	1.0	CACCACACACCAAGACACGAGAGGACCAGCA	True	13	0	12	6	0	0	1	0	0	0
A_CH52.07	7	0	2.31625033068828e-06	20180829_SQUISH14	1.0	CACCACACACCAAGACAGCACACCACGAGGA	True	13	0	13	5	0	1	0	0	0	0
A_CH52.07	7	0	2.31625033068828e-06	20180829_SQUISH14	1.0	CACCACACACCAAGACAGCACACCAGCACCA	True	13	0	15	3	0	0	1	0	0	0
A_CH52.07	7	0	2.31625033068828e-06	20180829_SQUISH14	1.0	CACCACACACCAAGACAGCACACGAGGAGGA	True	13	0	11	7	0	0	1	0	0	0
A_CH52.07	7	0	2.31625033068828e-06	20180829_SQUISH14	1.0	CACCACACACCAAGACAGCACAGCACCAGCA	True	13	0	14	4	1	0	0	0	0	0
A_CH52.07	7	0	2.31625033068828e-06	20180829_SQUISH14	1.0	CACCACACACCAAGACAGCACAGCAGGACCA	True	13	0	13	5	0	0	1	0	0	0
A_CH52.07	7	0	2.31625033068828e-06	20180829_SQUISH14	1.0	CACCACACACCAAGACAGCAGACCACGACGA	True	13	0	13	5	0	0	0	0	1	0
A_CH52.07	7	0	2.31625033068828e-06	20180829_SQUISH14	1.0	CACCACACACCAAGACAGCAGACCAGGACCA	True	13	0	13	5	0	0	0	0	0	1
A_CH52.07	7	0	2.31625033068828e-06	20180829_SQUISH14	1.0	CACCACACACCAAGACAGCAGACGAGCACGA	True	13	0	12	6	0	0	1	0	0	0
A_CH52.07	7	0	2.31625033068828e-06	20180829_SQUISH14	1.0	CACCACACACCAAGACAGCAGACGAGGAGCA	True	13	0	11	7	0	0	0	0	0	1
A_CH52.07	7	0	2.31625033068828e-06	20180829_SQUISH14	1.0	CACCACACACCAAGACAGCAGAGCAGCACCA	True	13	0	13	5	1	0	0	0	0	0
A_CH52.07	7	0	2.31625033068828e-06	20180829_SQUISH14	1.0	CACCACACACCAAGACAGCAGAGCAGCAGCA	True	13	0	12	6	0	1	0	0	0	0
A_CH52.07	7	0	2.31625033068828e-06	20180829_SQUISH14	1.0	CACCACACACCAAGACAGGACACCAGGACGA	True	13	0	12	6	0	0	0	1	0	0
A_CH52.07	7	0	2.31625033068828e-06	20180829_SQUISH14	1.0	CACCACACACCAAGACAGGACACGACGACCA	True	13	0	13	5	0	0	1	0	0	0
A_CH52.07	7	0	2.31625033068828e-06	20180829_SQUISH14	1.0	CACCACACACCAAGACAGGACACGACGAGCA	True	13	0	12	6	0	0	0	1	0	0
A_CH52.07	7	0	2.31625033068828e-06	20180829_SQUISH14	1.0	CACCACACACCAAGACAGGACACGAGGAGCA	True	13	0	11	7	0	1	0	0	0	0
A_CH52.07	7	0	2.31625033068828e-06	20180829_SQUISH14	1.0	CACCACACACCAAGACAGGACAGCACGAGGA	True	13	0	11	7	0	1	1	0	0	0
A_CH52.07	7	0	2.31625033068828e-06	20180829_SQUISH14	1.0	CACCACACACCAAGACAGGACAGCAGGACCA	True	13	0	12	6	0	0	0	1	0	0
A_CH52.07	7	0	2.31625033068828e-06	20180829_SQUISH14	1.0	CACCACACACCAAGACAGGAGACCACGAGCA	True	13	0	12	6	0	1	0	0	0	0
A_CH52.07	7	0	2.31625033068828e-06	20180829_SQUISH14	1.0	CACCACACACCAAGACAGGAGACCACGAGGA	True	13	0	11	7	0	0	0	1	0	0
A_CH52.07	7	0	2.31625033068828e-06	20180829_SQUISH14	1.0	CACCACACACCAAGACAGGAGAGCACCAGCA	True	13	0	12	6	1	0	0	0	0	0
A_CH52.07	7	0	2.31625033068828e-06	20180829_SQUISH14	1.0	CACCACACACCAAGACAGGAGAGCACCAGGA	True	13	0	11	7	0	0	0	1	0	0
A_CH52.07	7	0	2.31625033068828e-06	20180829_SQUISH14	1.0	CACCACACACCAAGAGACCACACCACCACGA	True	13	0	15	3	1	0	1	0	0	0
A_CH52.07	7	0	2.31625033068828e-06	20180829_SQUISH14	1.0	CACCACACACCAAGAGACCACACCACGACGA	True	13	0	14	4	0	0	0	0	0	1
A_CH52.07	7	0	2.31625033068828e-06	20180829_SQUISH14	1.0	CACCACACACCAAGAGACCACAGCACGACCA	True	13	0	14	4	0	1	0	0	0	0
A_CH52.07	7	0	2.31625033068828e-06	20180829_SQUISH14	1.0	CACCACACACCAAGAGACCACAGGACGACCA	True	13	0	13	5	0	0	0	1	0	0
A_CH52.07	7	0	2.31625033068828e-06	20180829_SQUISH14	1.0	CACCACACACCAAGAGACCACAGGACGAGCA	True	13	0	12	6	0	0	1	0	0	0
A_CH52.07	7	0	2.31625033068828e-06	20180829_SQUISH14	1.0	CACCACACACCAAGAGACCACAGGAGCACGA	True	13	0	12	6	0	0	0	1	0	0
A_CH52.07	7	0	2.31625033068828e-06	20180829_SQUISH14	1.0	CACCACACACCAAGAGACCAGACCACGAGGA	True	13	0	12	6	0	1	0	0	0	0
A_CH52.07	7	0	2.31625033068828e-06	20180829_SQUISH14	1.0	CACCACACACCAAGAGACCAGACGACCAGCA	True	13	0	13	5	0	0	1	0	0	0
A_CH52.07	7	0	2.31625033068828e-06	20180829_SQUISH14	1.0	CACCACACACCAAGAGACCAGACGACGACGA	True	13	0	12	6	0	0	1	0	0	0
A_CH52.07	7	0	2.31625033068828e-06	20180829_SQUISH14	1.0	CACCACACACCAAGAGACCAGAGCACCAGGA	True	13	0	12	6	1	0	0	0	0	0
A_CH52.07	7	0	2.31625033068828e-06	20180829_SQUISH14	1.0	CACCACACACCAAGAGACCAGAGGACGAGCA	True	13	0	11	7	0	0	0	1	0	0
A_CH52.07	7	0	2.31625033068828e-06	20180829_SQUISH14	1.0	CACCACACACCAAGAGACGACACCACCAGGA	True	13	0	13	5	0	0	0	1	0	0
A_CH52.07	7	0	2.31625033068828e-06	20180829_SQUISH14	1.0	CACCACACACCAAGAGACGACACGACCAGGA	True	13	0	12	6	0	0	0	1	0	0
A_CH52.07	7	0	2.31625033068828e-06	20180829_SQUISH14	1.0	CACCACACACCAAGAGACGACACGAGCACGA	True	13	0	12	6	0	0	0	1	0	0
A_CH52.07	7	0	2.31625033068828e-06	20180829_SQUISH14	1.0	CACCACACACCAAGAGACGACACGAGGAGGA	True	13	0	10	8	0	0	0	1	0	0
A_CH52.07	7	0	2.31625033068828e-06	20180829_SQUISH14	1.0	CACCACACACCAAGAGACGACAGCACCAGCA	True	13	0	13	5	0	0	0	0	0	1
A_CH52.07	7	0	2.31625033068828e-06	20180829_SQUISH14	1.0	CACCACACACCAAGAGACGACAGCACCAGGA	True	13	0	12	6	0	0	0	1	0	0
A_CH52.07	7	0	2.31625033068828e-06	20180829_SQUISH14	1.0	CACCACACACCAAGAGACGACAGGACCACCA	True	13	0	13	5	0	0	0	0	1	0
A_CH52.07	7	0	2.31625033068828e-06	20180829_SQUISH14	1.0	CACCACACACCAAGAGACGACAGGACCACGA	True	13	0	12	6	1	0	0	0	0	0
A_CH52.07	7	0	2.31625033068828e-06	20180829_SQUISH14	1.0	CACCACACACCAAGAGACGACAGGAGGACCA	True	13	0	11	7	0	0	0	0	0	1
A_CH52.07	7	0	2.31625033068828e-06	20180829_SQUISH14	1.0	CACCACACACCAAGAGACGAGACCACGAGCA	True	13	0	12	6	1	0	0	0	0	0
A_CH52.07	7	0	2.31625033068828e-06	20180829_SQUISH14	1.0	CACCACACACCAAGAGACGAGACCAGCACCA	True	13	0	13	5	0	0	1	0	0	0
A_CH52.07	7	0	2.31625033068828e-06	20180829_SQUISH14	1.0	CACCACACACCAAGAGACGAGACGACCACGA	True	13	0	12	6	0	0	0	0	1	0
A_CH52.07	7	0	2.31625033068828e-06	20180829_SQUISH14	1.0	CACCACACACCAAGAGACGAGACGACGAGGA	True	13	0	10	8	0	0	0	0	0	1
A_CH52.07	7	0	2.31625033068828e-06	20180829_SQUISH14	1.0	CACCACACACCAAGAGACGAGACGAGGACGA	True	13	0	10	8	1	0	0	0	0	0
A_CH52.07	7	0	2.31625033068828e-06	20180829_SQUISH14	1.0	CACCACACACCAAGAGACGAGAGCACGAGCA	True	13	0	11	7	0	0	0	0	1	0
A_CH52.07	7	0	2.31625033068828e-06	20180829_SQUISH14	1.0	CACCACACACCAAGAGACGAGAGCAGCACCA	True	13	0	12	6	1	0	0	0	0	0
A_CH52.07	7	0	2.31625033068828e-06	20180829_SQUISH14	1.0	CACCACACACCAAGAGACGAGAGGACCACGA	True	13	0	11	7	0	0	0	0	1	0
A_CH52.07	7	0	2.31625033068828e-06	20180829_SQUISH14	1.0	CACCACACACCAAGAGACGAGAGGACGACGA	True	13	0	10	8	0	0	0	1	0	0
A_CH52.07	7	0	2.31625033068828e-06	20180829_SQUISH14	1.0	CACCACACACCAAGAGACGAGAGGAGGAGGA	True	13	0	8	10	1	0	0	0	0	0
A_CH52.07	7	0	2.31625033068828e-06	20180829_SQUISH14	1.0	CACCACACACCAAGAGAGCACACCACCACGA	True	13	0	14	4	0	1	0	0	0	0
A_CH52.07	7	0	2.31625033068828e-06	20180829_SQUISH14	1.0	CACCACACACCAAGAGAGCACACCACCAGCA	True	13	0	14	4	0	0	0	0	1	0
A_CH52.07	7	0	2.31625033068828e-06	20180829_SQUISH14	1.0	CACCACACACCAAGAGAGCACACCAGGACCA	True	13	0	13	5	0	1	0	0	0	0
A_CH52.07	7	0	2.31625033068828e-06	20180829_SQUISH14	1.0	CACCACACACCAAGAGAGCACACGACCAGGA	True	13	0	12	6	0	0	0	0	0	1
A_CH52.07	7	0	2.31625033068828e-06	20180829_SQUISH14	1.0	CACCACACACCAAGAGAGCACACGACGACGA	True	13	0	12	6	0	0	0	0	0	1
A_CH52.07	7	0	2.31625033068828e-06	20180829_SQUISH14	1.0	CACCACACACCAAGAGAGCACACGAGGACCA	True	13	0	12	6	0	0	0	0	0	1
A_CH52.07	7	0	2.31625033068828e-06	20180829_SQUISH14	1.0	CACCACACACCAAGAGAGCACACGAGGAGCA	True	13	0	11	7	0	1	0	0	0	0
A_CH52.07	7	0	2.31625033068828e-06	20180829_SQUISH14	1.0	CACCACACACCAAGAGAGCACAGGAGGAGGA	True	13	0	9	9	0	0	1	0	0	0
A_CH52.07	7	0	2.31625033068828e-06	20180829_SQUISH14	1.0	CACCACACACCAAGAGAGCAGACCAGCACCA	True	13	0	13	5	0	0	1	0	0	0
A_CH52.07	7	0	2.31625033068828e-06	20180829_SQUISH14	1.0	CACCACACACCAAGAGAGCAGACCAGGAGCA	True	13	0	11	7	0	0	0	1	0	0
A_CH52.07	7	0	2.31625033068828e-06	20180829_SQUISH14	1.0	CACCACACACCAAGAGAGCAGACGACCAGCA	True	13	0	12	6	0	0	1	0	0	0
A_CH52.07	7	0	2.31625033068828e-06	20180829_SQUISH14	1.0	CACCACACACCAAGAGAGCAGAGCACCACGA	True	13	0	12	6	0	1	0	0	0	0
A_CH52.07	7	0	2.31625033068828e-06	20180829_SQUISH14	1.0	CACCACACACCAAGAGAGCAGAGCACCAGCA	True	13	0	12	6	1	0	0	0	0	0
A_CH52.07	7	0	2.31625033068828e-06	20180829_SQUISH14	1.0	CACCACACACCAAGAGAGCAGAGCACGACGA	True	13	0	11	7	0	1	0	0	0	0
A_CH52.07	7	0	2.31625033068828e-06	20180829_SQUISH14	1.0	CACCACACACCAAGAGAGCAGAGGAGCAGCA	True	13	0	10	8	0	0	0	1	0	0
A_CH52.07	7	0	2.31625033068828e-06	20180829_SQUISH14	1.0	CACCACACACCAAGAGAGCAGAGGAGGAGGA	True	13	0	8	10	1	0	0	0	0	0
A_CH52.07	7	0	2.31625033068828e-06	20180829_SQUISH14	1.0	CACCACACACCAAGAGAGGACACCACCACCA	True	13	0	14	4	0	1	0	0	0	0
A_CH52.07	7	0	2.31625033068828e-06	20180829_SQUISH14	1.0	CACCACACACCAAGAGAGGACACCACCACGA	True	13	0	13	5	0	0	1	0	0	0
A_CH52.07	7	0	2.31625033068828e-06	20180829_SQUISH14	1.0	CACCACACACCAAGAGAGGACACCACCAGCA	True	13	0	13	5	0	1	0	0	0	0
A_CH52.07	7	0	2.31625033068828e-06	20180829_SQUISH14	1.0	CACCACACACCAAGAGAGGACACCACCAGGA	True	13	0	12	6	0	1	0	0	0	0
A_CH52.07	7	0	2.31625033068828e-06	20180829_SQUISH14	1.0	CACCACACACCAAGAGAGGACACCACGACCA	True	13	0	13	5	0	1	0	0	0	0
A_CH52.07	7	0	2.31625033068828e-06	20180829_SQUISH14	1.0	CACCACACACCAAGAGAGGACACCACGACGA	True	13	0	12	6	0	1	0	0	0	0
A_CH52.07	7	0	2.31625033068828e-06	20180829_SQUISH14	1.0	CACCACACACCAAGAGAGGACACCAGCACGA	True	13	0	12	6	0	0	0	1	0	0
A_CH52.07	7	0	2.31625033068828e-06	20180829_SQUISH14	1.0	CACCACACACCAAGAGAGGACACCAGCAGGA	True	13	0	11	7	0	0	1	2	0	0
A_CH52.07	7	0	2.31625033068828e-06	20180829_SQUISH14	1.0	CACCACACACCAAGAGAGGACACCAGGACCA	True	13	0	12	6	0	0	0	0	1	0
A_CH52.07	7	0	2.31625033068828e-06	20180829_SQUISH14	1.0	CACCACACACCAAGAGAGGACACCAGGAGCA	True	13	0	11	7	0	0	2	0	0	0
A_CH52.07	7	0	2.31625033068828e-06	20180829_SQUISH14	1.0	CACCACACACCAAGAGAGGACACCAGGAGGA	True	13	0	10	8	0	0	0	1	0	1
A_CH52.07	7	0	2.31625033068828e-06	20180829_SQUISH14	1.0	CACCACACACCAAGAGAGGACACGACCACCA	True	13	0	13	5	1	0	0	0	0	0
A_CH52.07	7	0	2.31625033068828e-06	20180829_SQUISH14	1.0	CACCACACACCAAGAGAGGACACGACCACGA	True	13	0	12	6	0	0	0	1	0	0
A_CH52.07	7	0	2.31625033068828e-06	20180829_SQUISH14	1.0	CACCACACACCAAGAGAGGACACGACCAGCA	True	13	0	12	6	0	0	0	0	0	1
A_CH52.07	7	0	2.31625033068828e-06	20180829_SQUISH14	1.0	CACCACACACCAAGAGAGGACACGACCAGGA	True	13	0	11	7	0	0	0	0	0	1
A_CH52.07	7	0	2.31625033068828e-06	20180829_SQUISH14	1.0	CACCACACACCAAGAGAGGACACGACGACCA	True	13	0	12	6	0	0	0	1	0	0
A_CH52.07	7	0	2.31625033068828e-06	20180829_SQUISH14	1.0	CACCACACACCAAGAGAGGACACGACGACGA	True	13	0	11	7	0	1	0	0	0	0
A_CH52.07	7	0	2.31625033068828e-06	20180829_SQUISH14	1.0	CACCACACACCAAGAGAGGACACGACGAGCA	True	13	0	11	7	0	0	0	0	0	1
A_CH52.07	7	0	2.31625033068828e-06	20180829_SQUISH14	1.0	CACCACACACCAAGAGAGGACACGACGAGGA	True	13	0	10	8	0	0	0	0	1	1
A_CH52.07	7	0	2.31625033068828e-06	20180829_SQUISH14	1.0	CACCACACACCAAGAGAGGACACGAGCAGGA	True	13	0	10	8	0	0	1	0	0	0
A_CH52.07	7	0	2.31625033068828e-06	20180829_SQUISH14	1.0	CACCACACACCAAGAGAGGACAGCACCAGGA	True	13	0	11	7	0	0	0	1	0	0
A_CH52.07	7	0	2.31625033068828e-06	20180829_SQUISH14	1.0	CACCACACACCAAGAGAGGACAGCACGACGA	True	13	0	11	7	0	0	1	0	0	0
A_CH52.07	7	0	2.31625033068828e-06	20180829_SQUISH14	1.0	CACCACACACCAAGAGAGGACAGCACGAGCA	True	13	0	11	7	0	0	1	0	0	0
A_CH52.07	7	0	2.31625033068828e-06	20180829_SQUISH14	1.0	CACCACACACCAAGAGAGGACAGCAGCACCA	True	13	0	12	6	0	0	0	0	1	0
A_CH52.07	7	0	2.31625033068828e-06	20180829_SQUISH14	1.0	CACCACACACCAAGAGAGGACAGCAGGAGCA	True	13	0	10	8	0	1	0	0	0	1
A_CH52.07	7	0	2.31625033068828e-06	20180829_SQUISH14	1.0	CACCACACACCAAGAGAGGACAGGACCACCA	True	13	0	12	6	0	0	1	1	0	0
A_CH52.07	7	0	2.31625033068828e-06	20180829_SQUISH14	1.0	CACCACACACCAAGAGAGGACAGGACCAGGA	True	13	0	10	8	0	0	1	1	1	2
A_CH52.07	7	0	2.31625033068828e-06	20180829_SQUISH14	1.0	CACCACACACCAAGAGAGGACAGGACGACCA	True	13	0	11	7	0	0	0	0	0	1
A_CH52.07	7	0	2.31625033068828e-06	20180829_SQUISH14	1.0	CACCACACACCAAGAGAGGACAGGACGACGA	True	13	0	10	8	0	1	0	0	0	0
A_CH52.07	7	0	2.31625033068828e-06	20180829_SQUISH14	1.0	CACCACACACCAAGAGAGGACAGGACGAGCA	True	13	0	10	8	0	1	0	1	0	0
A_CH52.07	7	0	2.31625033068828e-06	20180829_SQUISH14	1.0	CACCACACACCAAGAGAGGACAGGACGAGGA	True	13	0	9	9	0	0	1	0	0	0
A_CH52.07	7	0	2.31625033068828e-06	20180829_SQUISH14	1.0	CACCACACACCAAGAGAGGACAGGAGCAGCA	True	13	0	10	8	0	0	1	0	2	0
A_CH52.07	7	1	2.31625033068828e-06	20180829_SQUISH14	1.0	CACCACACACCAAGAGAGGACAGGAGCAGGA	True	13	0	9	9	0	0	0	0	0	0
A_CH52.07	7	0	2.31625033068828e-06	20180829_SQUISH14	1.0	CACCACACACCAAGAGAGGACAGGAGGACCA	True	13	0	10	8	0	1	0	0	0	0
A_CH52.07	7	0	2.31625033068828e-06	20180829_SQUISH14	1.0	CACCACACACCAAGAGAGGACAGGAGGACGA	True	13	0	9	9	0	1	0	0	0	0
A_CH52.07	7	0	2.31625033068828e-06	20180829_SQUISH14	1.0	CACCACACACCAAGAGAGGACAGGAGGAGCA	True	13	0	9	9	0	2	0	0	0	0
A_CH52.07	7	0	2.31625033068828e-06	20180829_SQUISH14	1.0	CACCACACACCAAGAGAGGAGACCACCACCA	True	13	0	13	5	1	0	1	0	1	0
A_CH52.07	7	0	2.31625033068828e-06	20180829_SQUISH14	1.0	CACCACACACCAAGAGAGGAGACCACCAGCA	True	13	0	12	6	0	1	0	1	0	0
A_CH52.07	7	0	2.31625033068828e-06	20180829_SQUISH14	1.0	CACCACACACCAAGAGAGGAGACCACGACCA	True	13	0	12	6	1	1	1	0	0	0
A_CH52.07	7	0	2.31625033068828e-06	20180829_SQUISH14	1.0	CACCACACACCAAGAGAGGAGACCACGAGCA	True	13	0	11	7	0	0	2	0	0	0
A_CH52.07	7	0	2.31625033068828e-06	20180829_SQUISH14	1.0	CACCACACACCAAGAGAGGAGACCACGAGGA	True	13	0	10	8	1	1	1	0	0	0
A_CH52.07	7	0	2.31625033068828e-06	20180829_SQUISH14	1.0	CACCACACACCAAGAGAGGAGACCAGCACCA	True	13	0	12	6	0	1	1	0	1	0
A_CH52.07	7	0	2.31625033068828e-06	20180829_SQUISH14	1.0	CACCACACACCAAGAGAGGAGACCAGCACGA	True	13	0	11	7	1	2	4	0	0	0
A_CH52.07	7	0	2.31625033068828e-06	20180829_SQUISH14	1.0	CACCACACACCAAGAGAGGAGACCAGCAGCA	True	13	0	11	7	0	1	0	2	0	1
A_CH52.07	7	1	2.31625033068828e-06	20180829_SQUISH14	1.0	CACCACACACCAAGAGAGGAGACCAGCAGGA	True	13	0	10	8	0	2	0	0	0	1
A_CH52.07	7	0	2.31625033068828e-06	20180829_SQUISH14	1.0	CACCACACACCAAGAGAGGAGACCAGGACCA	True	13	0	11	7	0	0	0	1	0	0
A_CH52.07	7	0	2.31625033068828e-06	20180829_SQUISH14	1.0	CACCACACACCAAGAGAGGAGACCAGGACGA	True	13	0	10	8	0	0	0	0	1	0
A_CH52.07	7	0	2.31625033068828e-06	20180829_SQUISH14	1.0	CACCACACACCAAGAGAGGAGACCAGGAGCA	True	13	0	10	8	0	3	1	1	0	2
A_CH52.07	7	0	2.31625033068828e-06	20180829_SQUISH14	1.0	CACCACACACCAAGAGAGGAGACCAGGAGGA	True	13	0	9	9	1	0	0	0	0	0
A_CH52.07	7	0	2.31625033068828e-06	20180829_SQUISH14	1.0	CACCACACACCAAGAGAGGAGACGACCACCA	True	13	0	12	6	0	0	0	0	1	0
A_CH52.07	7	0	2.31625033068828e-06	20180829_SQUISH14	1.0	CACCACACACCAAGAGAGGAGACGACCACGA	True	13	0	11	7	0	0	0	1	0	0
A_CH52.07	7	0	2.31625033068828e-06	20180829_SQUISH14	1.0	CACCACACACCAAGAGAGGAGACGACCAGCA	True	13	0	11	7	0	0	3	0	0	0
A_CH52.07	7	0	2.31625033068828e-06	20180829_SQUISH14	1.0	CACCACACACCAAGAGAGGAGACGACCAGGA	True	13	0	10	8	0	0	2	2	0	0
A_CH52.07	7	0	2.31625033068828e-06	20180829_SQUISH14	1.0	CACCACACACCAAGAGAGGAGACGACGACCA	True	13	0	11	7	0	1	0	0	0	0
A_CH52.07	7	0	2.31625033068828e-06	20180829_SQUISH14	1.0	CACCACACACCAAGAGAGGAGACGACGACGA	True	13	0	10	8	0	1	1	0	0	0
A_CH52.07	7	0	2.31625033068828e-06	20180829_SQUISH14	1.0	CACCACACACCAAGAGAGGAGACGACGAGCA	True	13	0	10	8	0	0	0	1	0	1
A_CH52.07	7	0	2.31625033068828e-06	20180829_SQUISH14	1.0	CACCACACACCAAGAGAGGAGACGACGAGGA	True	13	0	9	9	0	0	2	0	0	0
A_CH52.07	7	0	2.31625033068828e-06	20180829_SQUISH14	1.0	CACCACACACCAAGAGAGGAGACGAGCACCA	True	13	0	11	7	0	0	1	0	1	1
A_CH52.07	7	0	2.31625033068828e-06	20180829_SQUISH14	1.0	CACCACACACCAAGAGAGGAGACGAGCACGA	True	13	0	10	8	0	0	0	1	0	0
A_CH52.07	7	0	2.31625033068828e-06	20180829_SQUISH14	1.0	CACCACACACCAAGAGAGGAGACGAGCAGCA	True	13	0	10	8	0	0	0	1	1	0
A_CH52.07	7	0	2.31625033068828e-06	20180829_SQUISH14	1.0	CACCACACACCAAGAGAGGAGACGAGCAGGA	True	13	0	9	9	0	0	1	0	0	0
A_CH52.07	7	0	2.31625033068828e-06	20180829_SQUISH14	1.0	CACCACACACCAAGAGAGGAGACGAGGACCA	True	13	0	10	8	1	1	1	0	1	1
A_CH52.07	7	0	2.31625033068828e-06	20180829_SQUISH14	1.0	CACCACACACCAAGAGAGGAGACGAGGACGA	True	13	0	9	9	0	0	1	0	1	2
A_CH52.07	7	0	2.31625033068828e-06	20180829_SQUISH14	1.0	CACCACACACCAAGAGAGGAGACGAGGAGCA	True	13	0	9	9	1	1	1	0	0	0
A_CH52.07	7	0	2.31625033068828e-06	20180829_SQUISH14	1.0	CACCACACACCAAGAGAGGAGACGAGGAGGA	True	13	0	8	10	0	0	0	1	1	0
A_CH52.07	7	0	2.31625033068828e-06	20180829_SQUISH14	1.0	CACCACACACCAAGAGAGGAGAGCACCACCA	True	13	0	12	6	8	16	20	27	17	12
A_CH52.07	7	0	2.31625033068828e-06	20180829_SQUISH14	1.0	CACCACACACCAAGAGAGGAGAGCACCACGA	True	13	0	11	7	1	6	9	6	5	5
A_CH52.07	7	0	2.31625033068828e-06	20180829_SQUISH14	1.0	CACCACACACCAAGAGAGGAGAGCACCAGCA	True	13	0	11	7	2	19	21	18	13	11
A_CH52.07	7	1	2.31625033068828e-06	20180829_SQUISH14	1.0	CACCACACACCAAGAGAGGAGAGCACCAGGA	True	13	0	10	8	4	14	21	25	9	11
A_CH52.07	7	4	2.31625033068828e-06	20180829_SQUISH14	1.0	CACCACACACCAAGAGAGGAGAGCACGACCA	True	13	0	11	7	15	41	64	68	36	46
A_CH52.07	7	2	2.31625033068828e-06	20180829_SQUISH14	1.0	CACCACACACCAAGAGAGGAGAGCACGAGCA	True	13	0	10	8	5	31	36	30	21	41
A_CH52.07	7	9	2.31625033068828e-06	20180829_SQUISH14	1.0	CACCACACACCAAGAGAGGAGAGCACGAGGA	True	13	0	9	9	13	33	27	33	19	20
A_CH52.07	7	1	2.31625033068828e-06	20180829_SQUISH14	1.0	CACCACACACCAAGAGAGGAGAGCAGCACCA	True	13	0	11	7	4	6	5	4	5	4
A_CH52.07	7	0	2.31625033068828e-06	20180829_SQUISH14	1.0	CACCACACACCAAGAGAGGAGAGCAGCACGA	True	13	0	10	8	2	5	3	1	0	2
A_CH52.07	7	0	2.31625033068828e-06	20180829_SQUISH14	1.0	CACCACACACCAAGAGAGGAGAGCAGCAGCA	True	13	0	10	8	5	4	2	7	3	3
A_CH52.07	7	0	2.31625033068828e-06	20180829_SQUISH14	1.0	CACCACACACCAAGAGAGGAGAGCAGCAGGA	True	13	0	9	9	2	5	2	3	3	3
A_CH52.07	7	0	2.31625033068828e-06	20180829_SQUISH14	1.0	CACCACACACCAAGAGAGGAGAGCAGGACCA	True	13	0	10	8	3	4	6	1	2	3
A_CH52.07	7	0	2.31625033068828e-06	20180829_SQUISH14	1.0	CACCACACACCAAGAGAGGAGAGCAGGACGA	True	13	0	9	9	1	1	3	2	0	4
A_CH52.07	7	0	2.31625033068828e-06	20180829_SQUISH14	1.0	CACCACACACCAAGAGAGGAGAGCAGGAGCA	True	13	0	9	9	3	3	5	6	3	7
A_CH52.07	7	0	2.31625033068828e-06	20180829_SQUISH14	1.0	CACCACACACCAAGAGAGGAGAGCAGGAGGA	True	13	0	8	10	4	2	3	4	1	6
A_CH52.07	7	0	2.31625033068828e-06	20180829_SQUISH14	1.0	CACCACACACCAAGAGAGGAGAGGACCACCA	True	13	0	11	7	0	0	4	2	1	3
A_CH52.07	7	0	2.31625033068828e-06	20180829_SQUISH14	1.0	CACCACACACCAAGAGAGGAGAGGACCACGA	True	13	0	10	8	0	0	0	1	2	1
A_CH52.07	7	0	2.31625033068828e-06	20180829_SQUISH14	1.0	CACCACACACCAAGAGAGGAGAGGACCAGCA	True	13	0	10	8	2	1	2	0	2	0
A_CH52.07	7	0	2.31625033068828e-06	20180829_SQUISH14	1.0	CACCACACACCAAGAGAGGAGAGGACCAGGA	True	13	0	9	9	2	3	2	0	1	0
A_CH52.07	7	0	2.31625033068828e-06	20180829_SQUISH14	1.0	CACCACACACCAAGAGAGGAGAGGACGACCA	True	13	0	10	8	0	1	2	1	1	1
A_CH52.07	7	0	2.31625033068828e-06	20180829_SQUISH14	1.0	CACCACACACCAAGAGAGGAGAGGACGACGA	True	13	0	9	9	0	1	1	2	1	0
A_CH52.07	7	0	2.31625033068828e-06	20180829_SQUISH14	1.0	CACCACACACCAAGAGAGGAGAGGACGAGCA	True	13	0	9	9	0	0	1	0	0	0
A_CH52.07	7	0	2.31625033068828e-06	20180829_SQUISH14	1.0	CACCACACACCAAGAGAGGAGAGGACGAGGA	True	13	0	8	10	0	2	2	1	0	1
A_CH52.07	7	0	2.31625033068828e-06	20180829_SQUISH14	1.0	CACCACACACCAAGAGAGGAGAGGAGCACCA	True	13	0	10	8	2	0	2	3	1	3
A_CH52.07	7	1	2.31625033068828e-06	20180829_SQUISH14	1.0	CACCACACACCAAGAGAGGAGAGGAGCACGA	True	13	0	9	9	0	1	1	1	0	0
A_CH52.07	7	0	2.31625033068828e-06	20180829_SQUISH14	1.0	CACCACACACCAAGAGAGGAGAGGAGCAGCA	True	13	0	9	9	2	1	1	4	0	2
A_CH52.07	7	1	2.31625033068828e-06	20180829_SQUISH14	1.0	CACCACACACCAAGAGAGGAGAGGAGCAGGA	True	13	0	8	10	0	1	5	1	0	1
A_CH52.07	7	0	2.31625033068828e-06	20180829_SQUISH14	1.0	CACCACACACCAAGAGAGGAGAGGAGGACCA	True	13	0	9	9	2	2	2	2	0	0
A_CH52.07	7	0	2.31625033068828e-06	20180829_SQUISH14	1.0	CACCACACACCAAGAGAGGAGAGGAGGACGA	True	13	0	8	10	0	2	1	0	0	0
A_CH52.07	7	0	2.31625033068828e-06	20180829_SQUISH14	1.0	CACCACACACCAAGAGAGGAGAGGAGGAGCA	True	13	0	8	10	0	3	2	1	0	1
A_CH52.07	7	0	2.31625033068828e-06	20180829_SQUISH14	1.0	CACCACACACCAAGAGAGGAGAGGAGGAGGA	True	13	0	7	11	1	1	1	0	2	1
A_CH52.07	7	0	2.31625033068828e-06	20180829_SQUISH14	1.0	CACCACACACGAACACACGACAGGACGACCA	True	13	0	13	5	0	1	0	0	0	0
A_CH52.07	7	0	2.31625033068828e-06	20180829_SQUISH14	1.0	CACCACACACGAACACAGCAGACCACGAGGA	True	13	0	12	6	0	0	0	0	1	0
A_CH52.07	7	0	2.31625033068828e-06	20180829_SQUISH14	1.0	CACCACACACGAACACAGGACACGACCAGGA	True	13	0	12	6	0	1	0	0	0	0
A_CH52.07	7	0	2.31625033068828e-06	20180829_SQUISH14	1.0	CACCACACACGAACACAGGACACGAGCACGA	True	13	0	12	6	1	0	0	0	0	0
A_CH52.07	7	0	2.31625033068828e-06	20180829_SQUISH14	1.0	CACCACACACGAACACAGGAGAGCAGGACGA	True	13	0	10	8	0	0	0	1	0	0
A_CH52.07	7	0	2.31625033068828e-06	20180829_SQUISH14	1.0	CACCACACACGAACAGACCACACCACCAGGA	True	13	0	14	4	0	1	0	0	0	0
A_CH52.07	7	0	2.31625033068828e-06	20180829_SQUISH14	1.0	CACCACACACGAACAGACCAGACGACCACCA	True	13	0	14	4	0	0	0	1	0	0
A_CH52.07	7	0	2.31625033068828e-06	20180829_SQUISH14	1.0	CACCACACACGAACAGACGAGAGCAGCAGGA	True	13	0	10	8	0	0	0	0	0	1
A_CH52.07	7	0	2.31625033068828e-06	20180829_SQUISH14	1.0	CACCACACACGAACAGAGGACACGAGGAGGA	True	13	0	9	9	0	1	0	0	0	0
A_CH52.07	7	0	2.31625033068828e-06	20180829_SQUISH14	1.0	CACCACACACGAACAGAGGACAGCACCACGA	True	13	0	12	6	0	0	1	0	0	0
A_CH52.07	7	0	2.31625033068828e-06	20180829_SQUISH14	1.0	CACCACACACGAACAGAGGACAGCACGACCA	True	13	0	12	6	0	0	1	0	0	0
A_CH52.07	7	0	2.31625033068828e-06	20180829_SQUISH14	1.0	CACCACACACGAACAGAGGAGACGAGGAGCA	True	13	0	9	9	0	0	0	0	1	0
A_CH52.07	7	0	2.31625033068828e-06	20180829_SQUISH14	1.0	CACCACACACGAACAGAGGAGAGGAGGAGCA	True	13	0	8	10	0	0	1	0	0	0
A_CH52.07	7	0	2.31625033068828e-06	20180829_SQUISH14	1.0	CACCACACACGAAGACACGACACCACCAGGA	True	13	0	13	5	0	1	0	0	0	0
A_CH52.07	7	0	2.31625033068828e-06	20180829_SQUISH14	1.0	CACCACACACGAAGACACGACACCACGAGCA	True	13	0	13	5	1	0	0	0	0	0
A_CH52.07	7	0	2.31625033068828e-06	20180829_SQUISH14	1.0	CACCACACACGAAGACACGACAGGAGCACGA	True	13	0	11	7	0	0	1	0	0	0
A_CH52.07	7	0	2.31625033068828e-06	20180829_SQUISH14	1.0	CACCACACACGAAGACACGAGACCAGGAGCA	True	13	0	11	7	0	0	0	1	0	0
A_CH52.07	7	0	2.31625033068828e-06	20180829_SQUISH14	1.0	CACCACACACGAAGACACGAGACGACGACCA	True	13	0	12	6	0	0	0	1	0	0
A_CH52.07	7	0	2.31625033068828e-06	20180829_SQUISH14	1.0	CACCACACACGAAGAGACGAGAGGACCACGA	True	13	0	10	8	0	0	1	0	0	0
A_CH52.07	7	0	2.31625033068828e-06	20180829_SQUISH14	1.0	CACCACACACGAAGAGAGCACACCACGACCA	True	13	0	13	5	0	0	0	1	0	0
A_CH52.07	7	0	2.31625033068828e-06	20180829_SQUISH14	1.0	CACCACACACGAAGAGAGCACAGGACGAGGA	True	13	0	9	9	0	0	0	0	1	0
A_CH52.07	7	0	2.31625033068828e-06	20180829_SQUISH14	1.0	CACCACACACGAAGAGAGCAGACCAGGACGA	True	13	0	10	8	0	1	0	0	0	0
A_CH52.07	7	0	2.31625033068828e-06	20180829_SQUISH14	1.0	CACCACACACGAAGAGAGGACAGGACGACGA	True	13	0	9	9	0	0	1	0	0	0
A_CH52.07	7	0	2.31625033068828e-06	20180829_SQUISH14	1.0	CACCACACACGAAGAGAGGAGACCACGACGA	True	13	0	10	8	0	1	0	0	0	0
A_CH52.07	7	0	2.31625033068828e-06	20180829_SQUISH14	1.0	CACCACACACGAAGAGAGGAGACGACCACCA	True	13	0	11	7	0	0	0	0	1	0
A_CH52.07	7	0	2.31625033068828e-06	20180829_SQUISH14	1.0	CACCACACACGAAGAGAGGAGAGCACCAGCA	True	13	0	10	8	0	0	0	1	0	0
A_CH52.07	7	0	2.31625033068828e-06	20180829_SQUISH14	1.0	CACCACACACGAAGAGAGGAGAGCACGACGA	True	13	0	9	9	0	1	0	0	0	0
A_CH52.07	7	0	2.31625033068828e-06	20180829_SQUISH14	1.0	CACCACACACGAAGAGAGGAGAGGACGACCA	True	13	0	9	9	0	0	0	2	0	0
A_CH52.07	7	0	2.31625033068828e-06	20180829_SQUISH14	1.0	CACCACACAGCAACACACCACACCAGGAGCA	True	13	0	14	4	0	1	0	0	0	0
A_CH52.07	7	0	2.31625033068828e-06	20180829_SQUISH14	1.0	CACCACACAGCAACACACGACACCACCAGGA	True	13	0	14	4	1	0	0	0	0	0
A_CH52.07	7	0	2.31625033068828e-06	20180829_SQUISH14	1.0	CACCACACAGCAACACAGCACAGGAGCACGA	True	13	0	12	6	0	0	0	0	0	1
A_CH52.07	7	0	2.31625033068828e-06	20180829_SQUISH14	1.0	CACCACACAGCAACAGACCAGACCAGGACGA	True	13	0	12	6	0	0	0	0	1	0
A_CH52.07	7	0	2.31625033068828e-06	20180829_SQUISH14	1.0	CACCACACAGCAACAGAGGAGACGACGAGGA	True	13	0	9	9	0	0	0	1	0	0
A_CH52.07	7	0	2.31625033068828e-06	20180829_SQUISH14	1.0	CACCACACAGCAACAGAGGAGAGCAGCACCA	True	13	0	11	7	0	1	0	0	0	0
A_CH52.07	7	0	2.31625033068828e-06	20180829_SQUISH14	1.0	CACCACACAGCAAGACACCACACGAGCACCA	True	13	0	14	4	0	0	1	0	0	0
A_CH52.07	7	0	2.31625033068828e-06	20180829_SQUISH14	1.0	CACCACACAGCAAGACACCACACGAGCAGGA	True	13	0	12	6	0	0	0	1	0	0
A_CH52.07	7	0	2.31625033068828e-06	20180829_SQUISH14	1.0	CACCACACAGCAAGACACGACACCACGACGA	True	13	0	13	5	0	0	0	1	0	0
A_CH52.07	7	0	2.31625033068828e-06	20180829_SQUISH14	1.0	CACCACACAGCAAGACACGAGACCACCACGA	True	13	0	13	5	0	0	0	1	0	0
A_CH52.07	7	0	2.31625033068828e-06	20180829_SQUISH14	1.0	CACCACACAGCAAGACAGCACACGAGGACCA	True	13	0	12	6	0	1	0	0	0	0
A_CH52.07	7	0	2.31625033068828e-06	20180829_SQUISH14	1.0	CACCACACAGCAAGACAGCAGACGACCACCA	True	13	0	13	5	0	0	1	0	0	0
A_CH52.07	7	0	2.31625033068828e-06	20180829_SQUISH14	1.0	CACCACACAGCAAGACAGGACACCACGACCA	True	13	0	13	5	0	0	1	0	0	0
A_CH52.07	7	0	2.31625033068828e-06	20180829_SQUISH14	1.0	CACCACACAGCAAGAGACCACACGACGAGGA	True	13	0	11	7	0	0	1	0	0	0
A_CH52.07	7	0	2.31625033068828e-06	20180829_SQUISH14	1.0	CACCACACAGCAAGAGACCACAGCAGCACGA	True	13	0	12	6	0	0	1	0	0	0
A_CH52.07	7	0	2.31625033068828e-06	20180829_SQUISH14	1.0	CACCACACAGCAAGAGACGAGAGGACGACCA	True	13	0	10	8	0	0	0	1	0	0
A_CH52.07	7	0	2.31625033068828e-06	20180829_SQUISH14	1.0	CACCACACAGCAAGAGAGCACACCAGGACGA	True	13	0	11	7	0	0	0	1	0	0
A_CH52.07	7	0	2.31625033068828e-06	20180829_SQUISH14	1.0	CACCACACAGCAAGAGAGGACACCACCAGCA	True	13	0	12	6	0	1	0	0	0	0
A_CH52.07	7	0	2.31625033068828e-06	20180829_SQUISH14	1.0	CACCACACAGCAAGAGAGGAGACCACGACGA	True	13	0	10	8	0	0	0	1	0	0
A_CH52.07	7	0	2.31625033068828e-06	20180829_SQUISH14	1.0	CACCACACAGGAACACACGACACCACGAGCA	True	13	0	13	5	0	1	0	0	0	0
A_CH52.07	7	0	2.31625033068828e-06	20180829_SQUISH14	1.0	CACCACACAGGAACACAGCAGAGCACCAGCA	True	13	0	12	6	0	1	0	0	0	0
A_CH52.07	7	0	2.31625033068828e-06	20180829_SQUISH14	1.0	CACCACACAGGAAGAGACGACAGCACGACCA	True	13	0	11	7	0	1	0	0	0	0
A_CH52.07	7	0	2.31625033068828e-06	20180829_SQUISH14	1.0	CACCACACAGGAAGAGACGAGACCACGACCA	True	13	0	11	7	0	0	1	0	0	0
A_CH52.07	7	0	2.31625033068828e-06	20180829_SQUISH14	1.0	CACCACACAGGAAGAGAGCAGAGCACGAGGA	True	13	0	8	10	0	0	0	0	0	1
A_CH52.07	7	0	2.31625033068828e-06	20180829_SQUISH14	1.0	CACCACACAGGAAGAGAGGAGACGAGGACGA	True	13	0	7	11	0	0	1	0	0	0
A_CH52.07	7	0	2.31625033068828e-06	20180829_SQUISH14	1.0	CACCACAGACCAACACACGACACGACCAGCA	True	13	0	14	4	0	1	0	0	0	0
A_CH52.07	7	0	2.31625033068828e-06	20180829_SQUISH14	1.0	CACCACAGACCAACACAGCACACGACCACCA	True	13	0	15	3	0	1	0	0	0	0
A_CH52.07	7	0	2.31625033068828e-06	20180829_SQUISH14	1.0	CACCACAGACCAACAGACCACAGCACGACGA	True	13	0	13	5	0	0	1	0	0	0
A_CH52.07	7	0	2.31625033068828e-06	20180829_SQUISH14	1.0	CACCACAGACCAACAGAGCAGACGAGGAGCA	True	13	0	10	8	0	0	1	0	0	0
A_CH52.07	7	0	2.31625033068828e-06	20180829_SQUISH14	1.0	CACCACAGACCAACAGAGGAGACGAGCAGGA	True	13	0	9	9	0	1	0	0	0	0
A_CH52.07	7	0	2.31625033068828e-06	20180829_SQUISH14	1.0	CACCACAGACCAAGACACCAGAGGAGCACGA	True	13	0	11	7	0	0	0	0	0	1
A_CH52.07	7	0	2.31625033068828e-06	20180829_SQUISH14	1.0	CACCACAGACCAAGACACCAGAGGAGGAGCA	True	13	0	10	8	0	0	1	0	0	0
A_CH52.07	7	0	2.31625033068828e-06	20180829_SQUISH14	1.0	CACCACAGACCAAGACACGAGAGGACCAGCA	True	13	0	11	7	0	0	0	1	0	0
A_CH52.07	7	0	2.31625033068828e-06	20180829_SQUISH14	1.0	CACCACAGACCAAGACAGCACACGAGGACGA	True	13	0	11	7	1	0	0	0	0	0
A_CH52.07	7	0	2.31625033068828e-06	20180829_SQUISH14	1.0	CACCACAGACCAAGAGACCACAGGAGGAGCA	True	13	0	10	8	0	0	0	0	1	0
A_CH52.07	7	0	2.31625033068828e-06	20180829_SQUISH14	1.0	CACCACAGACCAAGAGACCAGACCACGACGA	True	13	0	12	6	0	1	0	0	0	0
A_CH52.07	7	0	2.31625033068828e-06	20180829_SQUISH14	1.0	CACCACAGACCAAGAGACCAGACGACGACCA	True	13	0	12	6	0	1	0	0	0	0
A_CH52.07	7	0	2.31625033068828e-06	20180829_SQUISH14	1.0	CACCACAGACCAAGAGACGACAGCAGGACCA	True	13	0	11	7	0	0	1	0	0	0
A_CH52.07	7	0	2.31625033068828e-06	20180829_SQUISH14	1.0	CACCACAGACCAAGAGACGAGACCAGGAGCA	True	13	0	10	8	0	0	0	1	0	0
A_CH52.07	7	0	2.31625033068828e-06	20180829_SQUISH14	1.0	CACCACAGACCAAGAGAGGAGACGAGGACGA	True	13	0	8	10	0	1	0	0	0	0
A_CH52.07	7	0	2.31625033068828e-06	20180829_SQUISH14	1.0	CACCACAGACGAACACACCACACGAGGACGA	True	13	0	12	6	0	0	0	0	0	1
A_CH52.07	7	0	2.31625033068828e-06	20180829_SQUISH14	1.0	CACCACAGACGAACACAGGACAGCAGGACCA	True	13	0	11	7	0	1	0	0	0	0
A_CH52.07	7	0	2.31625033068828e-06	20180829_SQUISH14	1.0	CACCACAGACGAACAGACCAGAGCAGGAGCA	True	13	0	10	8	1	0	0	0	0	0
A_CH52.07	7	0	2.31625033068828e-06	20180829_SQUISH14	1.0	CACCACAGACGAACAGAGGAGACCACCAGCA	True	13	0	11	7	0	0	0	0	1	0
A_CH52.07	7	0	2.31625033068828e-06	20180829_SQUISH14	1.0	CACCACAGACGAAGACACGACAGCAGGACCA	True	13	0	11	7	0	1	0	0	0	0
A_CH52.07	7	0	2.31625033068828e-06	20180829_SQUISH14	1.0	CACCACAGACGAAGAGACGAGAGCACGACCA	True	13	0	10	8	1	0	0	0	0	0
A_CH52.07	7	0	2.31625033068828e-06	20180829_SQUISH14	1.0	CACCACAGACGAAGAGACGAGAGCAGGACGA	True	13	0	8	10	0	1	0	0	0	0
A_CH52.07	7	0	2.31625033068828e-06	20180829_SQUISH14	1.0	CACCACAGACGAAGAGAGCAGACCACCACCA	True	13	0	12	6	1	0	0	0	0	0
A_CH52.07	7	0	2.31625033068828e-06	20180829_SQUISH14	1.0	CACCACAGACGAAGAGAGGAGAGCACGAGCA	True	13	0	8	10	0	1	0	0	0	0
A_CH52.07	7	0	2.31625033068828e-06	20180829_SQUISH14	1.0	CACCACAGACGAAGAGAGGAGAGCAGGAGCA	True	13	0	7	11	0	1	0	0	0	0
A_CH52.07	7	0	2.31625033068828e-06	20180829_SQUISH14	1.0	CACCACAGAGCAACACACCACAGGACGAGCA	True	13	0	12	6	0	0	1	0	0	0
A_CH52.07	7	0	2.31625033068828e-06	20180829_SQUISH14	1.0	CACCACAGAGCAACAGACGACACGAGCACGA	True	13	0	11	7	0	1	0	0	0	0
A_CH52.07	7	0	2.31625033068828e-06	20180829_SQUISH14	1.0	CACCACAGAGCAACAGACGACAGCACGACCA	True	13	0	12	6	0	0	1	0	0	0
A_CH52.07	7	0	2.31625033068828e-06	20180829_SQUISH14	1.0	CACCACAGAGCAACAGACGAGAGGAGGAGCA	True	13	0	8	10	1	0	0	0	0	0
A_CH52.07	7	0	2.31625033068828e-06	20180829_SQUISH14	1.0	CACCACAGAGCAAGACAGCACAGCAGCAGGA	True	13	0	10	8	0	0	1	0	0	0
A_CH52.07	7	0	2.31625033068828e-06	20180829_SQUISH14	1.0	CACCACAGAGCAAGAGACCACACGACGAGGA	True	13	0	10	8	0	1	0	0	0	0
A_CH52.07	7	0	2.31625033068828e-06	20180829_SQUISH14	1.0	CACCACAGAGCAAGAGACCAGACGAGCACGA	True	13	0	10	8	1	0	0	0	0	0
A_CH52.07	7	0	2.31625033068828e-06	20180829_SQUISH14	1.0	CACCACAGAGCAAGAGACGAGACCACCACGA	True	13	0	11	7	0	1	0	0	0	0
A_CH52.07	7	0	2.31625033068828e-06	20180829_SQUISH14	1.0	CACCACAGAGCAAGAGAGGACAGCAGGACCA	True	13	0	9	9	0	0	0	1	0	0
A_CH52.07	7	0	2.31625033068828e-06	20180829_SQUISH14	1.0	CACCACAGAGGAAGACAGGAGAGCAGCACGA	True	13	0	8	10	0	0	1	0	0	0
A_CH52.07	7	0	2.31625033068828e-06	20180829_SQUISH14	1.0	CACCACAGAGGAAGAGAGGAGAGGACGAGCA	True	13	0	6	12	0	0	0	1	0	0
A_CH52.07	7	0	2.31625033068828e-06	20180829_SQUISH14	1.0	CACCAGACACCAACAGACCAGAGGAGCACGA	True	13	0	11	7	0	1	0	0	0	0
A_CH52.07	7	0	2.31625033068828e-06	20180829_SQUISH14	1.0	CACCAGACACCAACAGAGCAGACCACCACGA	True	13	0	13	5	0	0	0	1	1	0
A_CH52.07	7	0	2.31625033068828e-06	20180829_SQUISH14	1.0	CACCAGACACCAACAGAGGACACCACGACGA	True	13	0	12	6	0	0	0	1	0	0
A_CH52.07	7	0	2.31625033068828e-06	20180829_SQUISH14	1.0	CACCAGACACCAACAGAGGACAGGAGGACCA	True	13	0	10	8	0	0	1	0	0	0
A_CH52.07	7	0	2.31625033068828e-06	20180829_SQUISH14	1.0	CACCAGACACCAAGACACCACACCACGAGCA	True	13	0	14	4	0	1	0	0	0	0
A_CH52.07	7	0	2.31625033068828e-06	20180829_SQUISH14	1.0	CACCAGACACCAAGACACGACAGCACGACCA	True	13	0	13	5	0	0	0	0	1	0
A_CH52.07	7	0	2.31625033068828e-06	20180829_SQUISH14	1.0	CACCAGACACCAAGAGACGAGAGGACCAGGA	True	13	0	9	9	0	1	0	0	0	0
A_CH52.07	7	0	2.31625033068828e-06	20180829_SQUISH14	1.0	CACCAGACACCAAGAGAGGAGACCACCAGCA	True	13	0	11	7	0	1	0	0	0	0
A_CH52.07	7	0	2.31625033068828e-06	20180829_SQUISH14	1.0	CACCAGACACGAACACACCAGAGCACCACCA	True	13	0	14	4	0	0	0	0	0	1
A_CH52.07	7	0	2.31625033068828e-06	20180829_SQUISH14	1.0	CACCAGACACGAACAGACGAGACCACGACGA	True	13	0	11	7	1	0	0	0	0	0
A_CH52.07	7	0	2.31625033068828e-06	20180829_SQUISH14	1.0	CACCAGACACGAACAGAGGACACCACGAGGA	True	13	0	10	8	0	0	0	1	0	0
A_CH52.07	7	0	2.31625033068828e-06	20180829_SQUISH14	1.0	CACCAGACACGAAGACACCACAGCAGGACGA	True	13	0	11	7	0	0	0	0	0	1
A_CH52.07	7	0	2.31625033068828e-06	20180829_SQUISH14	1.0	CACCAGACACGAAGACAGCACACCAGCAGGA	True	13	0	11	7	0	0	0	0	0	1
A_CH52.07	7	0	2.31625033068828e-06	20180829_SQUISH14	1.0	CACCAGACACGAAGAGACCACACCAGCACGA	True	13	0	12	6	0	0	0	0	1	0
A_CH52.07	7	0	2.31625033068828e-06	20180829_SQUISH14	1.0	CACCAGACACGAAGAGACGAGACCACCAGCA	True	13	0	11	7	0	0	0	0	1	0
A_CH52.07	7	0	2.31625033068828e-06	20180829_SQUISH14	1.0	CACCAGACACGAAGAGAGCACAGCACGACGA	True	13	0	10	8	0	1	0	0	0	0
A_CH52.07	7	0	2.31625033068828e-06	20180829_SQUISH14	1.0	CACCAGACACGAAGAGAGCAGACCACCAGCA	True	13	0	11	7	0	0	0	1	0	0
A_CH52.07	7	0	2.31625033068828e-06	20180829_SQUISH14	1.0	CACCAGACACGAAGAGAGGAGAGCACCAGCA	True	13	0	9	9	0	0	0	1	0	0
A_CH52.07	7	0	2.31625033068828e-06	20180829_SQUISH14	1.0	CACCAGACACGAAGAGAGGAGAGCAGGACCA	True	13	0	8	10	0	0	0	1	0	0
A_CH52.07	7	0	2.31625033068828e-06	20180829_SQUISH14	1.0	CACCAGACAGCAACACAGGACACCAGGAGGA	True	13	0	10	8	1	0	0	0	0	0
A_CH52.07	7	0	2.31625033068828e-06	20180829_SQUISH14	1.0	CACCAGACAGCAACACAGGACACGAGGACCA	True	13	0	11	7	0	0	1	0	0	0
A_CH52.07	7	0	2.31625033068828e-06	20180829_SQUISH14	1.0	CACCAGACAGCAACAGAGGACACGACGACCA	True	13	0	11	7	0	0	0	0	0	1
A_CH52.07	7	0	2.31625033068828e-06	20180829_SQUISH14	1.0	CACCAGACAGCAAGAGAGGACACCACCAGGA	True	13	0	10	8	0	1	0	0	0	0
A_CH52.07	7	0	2.31625033068828e-06	20180829_SQUISH14	1.0	CACCAGACAGGAACACAGGAGAGCAGGAGGA	True	13	0	7	11	0	0	0	1	0	0
A_CH52.07	7	0	2.31625033068828e-06	20180829_SQUISH14	1.0	CACCAGACAGGAAGAGAGCAGACCACGACCA	True	13	0	10	8	1	0	0	0	0	0
A_CH52.07	7	0	2.31625033068828e-06	20180829_SQUISH14	1.0	CACCAGACAGGAAGAGAGGAGAGGACGACCA	True	13	0	7	11	0	0	1	0	0	0
A_CH52.07	7	0	2.31625033068828e-06	20180829_SQUISH14	1.0	CACCAGAGACCAACAGAGGAGAGGAGGACCA	True	13	0	8	10	1	0	0	0	0	0
A_CH52.07	7	0	2.31625033068828e-06	20180829_SQUISH14	1.0	CACCAGAGACCAAGACAGGAGAGGACGAGGA	True	13	0	7	11	0	0	1	0	0	0
A_CH52.07	7	0	2.31625033068828e-06	20180829_SQUISH14	1.0	CACCAGAGACCAAGAGACGAGAGGACCAGGA	True	13	0	8	10	0	0	1	0	0	0
A_CH52.07	7	0	2.31625033068828e-06	20180829_SQUISH14	1.0	CACCAGAGACCAAGAGAGCAGAGCACGACCA	True	13	0	10	8	0	0	1	0	0	0
A_CH52.07	7	0	2.31625033068828e-06	20180829_SQUISH14	1.0	CACCAGAGAGCAACAGAGCAGACCAGGAGGA	True	13	0	8	10	0	1	0	0	0	0
A_CH52.07	7	0	2.31625033068828e-06	20180829_SQUISH14	1.0	CACCAGAGAGGAACAGACCACAGCACCACCA	True	13	0	12	6	0	1	0	0	0	0
A_CH52.07	7	0	2.31625033068828e-06	20180829_SQUISH14	1.0	CACCAGAGAGGAAGACACCAGACCACGACGA	True	13	0	10	8	0	0	1	0	0	0
A_CH52.07	7	0	2.31625033068828e-06	20180829_SQUISH14	1.0	CACCAGAGAGGAAGAGACCAGAGGAGGACCA	True	13	0	7	11	1	0	0	0	0	0
A_CH52.07	7	0	2.31625033068828e-06	20180829_SQUISH14	1.0	CACGACACACCAACACACGAGACCAGGAGCA	True	13	0	12	6	0	1	0	0	0	0
A_CH52.07	7	0	2.31625033068828e-06	20180829_SQUISH14	1.0	CACGACACACCAACACAGGACAGCACCAGCA	True	13	0	13	5	0	1	0	0	0	0
A_CH52.07	7	0	2.31625033068828e-06	20180829_SQUISH14	1.0	CACGACACACCAACACAGGAGACGAGCAGGA	True	13	0	10	8	0	1	0	0	0	0
A_CH52.07	7	0	2.31625033068828e-06	20180829_SQUISH14	1.0	CACGACACACCAACACAGGAGAGCAGCAGGA	True	13	0	10	8	0	0	0	0	0	1
A_CH52.07	7	0	2.31625033068828e-06	20180829_SQUISH14	1.0	CACGACACACCAACAGACCACACCACGAGCA	True	13	0	14	4	0	0	0	1	0	0
A_CH52.07	7	0	2.31625033068828e-06	20180829_SQUISH14	1.0	CACGACACACCAACAGAGCACAGCACCACGA	True	13	0	13	5	0	0	1	0	0	0
A_CH52.07	7	0	2.31625033068828e-06	20180829_SQUISH14	1.0	CACGACACACCAACAGAGCACAGCAGCACGA	True	13	0	12	6	0	0	1	0	0	0
A_CH52.07	7	0	2.31625033068828e-06	20180829_SQUISH14	1.0	CACGACACACCAACAGAGCAGACCACCACCA	True	13	0	14	4	0	0	0	1	0	0
A_CH52.07	7	0	2.31625033068828e-06	20180829_SQUISH14	1.0	CACGACACACCAACAGAGCAGAGCACCACGA	True	13	0	12	6	0	0	1	0	0	0
A_CH52.07	7	0	2.31625033068828e-06	20180829_SQUISH14	1.0	CACGACACACCAACAGAGGACACCACCAGGA	True	13	0	12	6	0	0	1	0	0	0
A_CH52.07	7	0	2.31625033068828e-06	20180829_SQUISH14	1.0	CACGACACACCAACAGAGGACACGACGAGCA	True	13	0	11	7	0	0	0	1	0	0
A_CH52.07	7	0	2.31625033068828e-06	20180829_SQUISH14	1.0	CACGACACACCAACAGAGGAGACGACCAGCA	True	13	0	11	7	0	1	0	0	0	0
A_CH52.07	7	0	2.31625033068828e-06	20180829_SQUISH14	1.0	CACGACACACCAAGACACCACAGCAGCAGCA	True	13	0	13	5	1	0	0	0	0	0
A_CH52.07	7	0	2.31625033068828e-06	20180829_SQUISH14	1.0	CACGACACACCAAGACACGACACCAGCACGA	True	13	0	13	5	0	0	0	0	0	1
A_CH52.07	7	0	2.31625033068828e-06	20180829_SQUISH14	1.0	CACGACACACCAAGACACGACAGGAGGAGCA	True	13	0	10	8	0	1	0	0	0	0
A_CH52.07	7	0	2.31625033068828e-06	20180829_SQUISH14	1.0	CACGACACACCAAGACACGAGAGGACCACGA	True	13	0	11	7	0	0	0	0	0	1
A_CH52.07	7	0	2.31625033068828e-06	20180829_SQUISH14	1.0	CACGACACACCAAGACAGCACAGCACGAGGA	True	13	0	11	7	0	0	1	0	0	0
A_CH52.07	7	0	2.31625033068828e-06	20180829_SQUISH14	1.0	CACGACACACCAAGACAGCAGAGGAGGACCA	True	13	0	10	8	0	0	0	1	0	0
A_CH52.07	7	0	2.31625033068828e-06	20180829_SQUISH14	1.0	CACGACACACCAAGACAGGACAGGAGCAGCA	True	13	0	10	8	0	1	0	0	0	0
A_CH52.07	7	0	2.31625033068828e-06	20180829_SQUISH14	1.0	CACGACACACCAAGAGACCACACCACGAGGA	True	13	0	12	6	0	0	0	1	0	0
A_CH52.07	7	0	2.31625033068828e-06	20180829_SQUISH14	1.0	CACGACACACCAAGAGACCAGAGCACGACGA	True	13	0	11	7	0	1	0	0	0	0
A_CH52.07	7	0	2.31625033068828e-06	20180829_SQUISH14	1.0	CACGACACACCAAGAGACGACAGCAGCACCA	True	13	0	12	6	0	0	1	0	0	0
A_CH52.07	7	0	2.31625033068828e-06	20180829_SQUISH14	1.0	CACGACACACCAAGAGAGCACACGAGCACGA	True	13	0	11	7	0	1	0	0	0	0
A_CH52.07	7	0	2.31625033068828e-06	20180829_SQUISH14	1.0	CACGACACACCAAGAGAGGACACGACCACCA	True	13	0	12	6	1	0	0	0	0	0
A_CH52.07	7	0	2.31625033068828e-06	20180829_SQUISH14	1.0	CACGACACACGAACAGAGGAGACCACGACGA	True	13	0	10	8	0	1	0	0	0	0
A_CH52.07	7	0	2.31625033068828e-06	20180829_SQUISH14	1.0	CACGACACACGAAGACACGACAGCAGCACCA	True	13	0	12	6	0	0	1	0	0	0
A_CH52.07	7	0	2.31625033068828e-06	20180829_SQUISH14	1.0	CACGACACACGAAGACACGAGAGCAGGAGGA	True	13	0	8	10	0	1	0	0	0	0
A_CH52.07	7	0	2.31625033068828e-06	20180829_SQUISH14	1.0	CACGACACAGCAACACACGACAGGACCAGGA	True	13	0	11	7	0	0	1	0	0	0
A_CH52.07	7	0	2.31625033068828e-06	20180829_SQUISH14	1.0	CACGACACAGCAACAGACGAGACCAGCAGCA	True	13	0	11	7	0	0	1	0	0	0
A_CH52.07	7	0	2.31625033068828e-06	20180829_SQUISH14	1.0	CACGACACAGCAAGACAGGAGAGCACCACCA	True	13	0	11	7	0	1	0	0	0	0
A_CH52.07	7	0	2.31625033068828e-06	20180829_SQUISH14	1.0	CACGACACAGCAAGACAGGAGAGGACCACGA	True	13	0	9	9	0	0	1	0	0	0
A_CH52.07	7	0	2.31625033068828e-06	20180829_SQUISH14	1.0	CACGACACAGCAAGAGACGACACGAGCAGGA	True	13	0	9	9	0	0	0	1	0	0
A_CH52.07	7	0	2.31625033068828e-06	20180829_SQUISH14	1.0	CACGACACAGCAAGAGAGCACAGCACGACCA	True	13	0	11	7	0	0	0	0	0	1
A_CH52.07	7	0	2.31625033068828e-06	20180829_SQUISH14	1.0	CACGACACAGCAAGAGAGCACAGCAGGACGA	True	13	0	9	9	0	0	0	1	0	0
A_CH52.07	7	0	2.31625033068828e-06	20180829_SQUISH14	1.0	CACGACACAGCAAGAGAGGACAGCACGAGCA	True	13	0	9	9	0	1	0	0	0	0
A_CH52.07	7	0	2.31625033068828e-06	20180829_SQUISH14	1.0	CACGACACAGGAACACAGCACACCAGCACGA	True	13	0	12	6	0	0	1	0	0	0
A_CH52.07	7	0	2.31625033068828e-06	20180829_SQUISH14	1.0	CACGACACAGGAACACAGCAGACCAGCAGGA	True	13	0	10	8	1	0	0	0	0	0
A_CH52.07	7	0	2.31625033068828e-06	20180829_SQUISH14	1.0	CACGACACAGGAACAGAGGAGACCAGCACCA	True	13	0	10	8	1	0	0	0	0	0
A_CH52.07	7	0	2.31625033068828e-06	20180829_SQUISH14	1.0	CACGACACAGGAAGACACCAGAGCACGAGGA	True	13	0	9	9	1	0	0	0	0	0
A_CH52.07	7	0	2.31625033068828e-06	20180829_SQUISH14	1.0	CACGACACAGGAAGACACGACAGCACGAGCA	True	13	0	10	8	0	0	1	0	0	0
A_CH52.07	7	0	2.31625033068828e-06	20180829_SQUISH14	1.0	CACGACACAGGAAGAGAGGACACGAGCAGCA	True	13	0	8	10	0	0	0	2	0	0
A_CH52.07	7	0	2.31625033068828e-06	20180829_SQUISH14	1.0	CACGACAGACCAACACACGACAGGACGACCA	True	13	0	12	6	0	0	1	0	0	0
A_CH52.07	7	0	2.31625033068828e-06	20180829_SQUISH14	1.0	CACGACAGACCAACACAGCAGACCAGCACGA	True	13	0	12	6	0	0	0	0	1	0
A_CH52.07	7	0	2.31625033068828e-06	20180829_SQUISH14	1.0	CACGACAGACCAAGACAGGAGAGGACGAGGA	True	13	0	7	11	1	0	0	0	0	0
A_CH52.07	7	0	2.31625033068828e-06	20180829_SQUISH14	1.0	CACGACAGACCAAGAGAGGACACCACCAGCA	True	13	0	11	7	0	0	0	1	0	0
A_CH52.07	7	0	2.31625033068828e-06	20180829_SQUISH14	1.0	CACGACAGACGAACAGAGCACACCAGCAGGA	True	13	0	10	8	0	0	0	0	0	1
A_CH52.07	7	0	2.31625033068828e-06	20180829_SQUISH14	1.0	CACGACAGAGCAAGACACCACAGCACCAGCA	True	13	0	12	6	0	0	1	0	0	0
A_CH52.07	7	0	2.31625033068828e-06	20180829_SQUISH14	1.0	CACGACAGAGGAACACAGGACACCACCACCA	True	13	0	12	6	0	0	0	0	1	0
A_CH52.07	7	0	2.31625033068828e-06	20180829_SQUISH14	1.0	CACGACAGAGGAAGACAGCACACGACCACGA	True	13	0	10	8	0	0	2	0	0	0
A_CH52.07	7	0	2.31625033068828e-06	20180829_SQUISH14	1.0	CACGACAGAGGAAGAGACGAGAGGACCACCA	True	13	0	8	10	0	0	1	0	0	0
A_CH52.07	7	0	2.31625033068828e-06	20180829_SQUISH14	1.0	CACGAGACACCAACACACCAGACCACCAGCA	True	13	0	14	4	0	0	0	0	0	1
A_CH52.07	7	0	2.31625033068828e-06	20180829_SQUISH14	1.0	CACGAGACACCAACAGAGGAGAGCAGGACCA	True	13	0	9	9	0	0	0	1	0	0
A_CH52.07	7	1	2.31625033068828e-06	20180829_SQUISH14	1.0	CACGAGACACCAAGACAGGAGAGCAGGACCA	True	13	0	9	9	0	0	0	0	0	0
A_CH52.07	7	0	2.31625033068828e-06	20180829_SQUISH14	1.0	CACGAGACACGAACAGACCACAGGACGACCA	True	13	0	11	7	0	1	0	0	0	0
A_CH52.07	7	0	2.31625033068828e-06	20180829_SQUISH14	1.0	CACGAGACACGAAGACACCAGAGGAGGACGA	True	13	0	8	10	0	0	1	0	0	0
A_CH52.07	7	0	2.31625033068828e-06	20180829_SQUISH14	1.0	CACGAGACACGAAGACAGGAGACCACCAGGA	True	13	0	9	9	0	0	1	0	0	0
A_CH52.07	7	0	2.31625033068828e-06	20180829_SQUISH14	1.0	CACGAGACAGCAACACAGCACAGCAGGACCA	True	13	0	11	7	0	0	0	1	0	0
A_CH52.07	7	0	2.31625033068828e-06	20180829_SQUISH14	1.0	CACGAGACAGCAACACAGCACAGCAGGAGCA	True	13	0	10	8	0	0	0	1	0	0
A_CH52.07	7	0	2.31625033068828e-06	20180829_SQUISH14	1.0	CACGAGACAGCAAGAGACCACAGCAGCACCA	True	13	0	11	7	0	0	1	0	0	0
A_CH52.07	7	0	2.31625033068828e-06	20180829_SQUISH14	1.0	CACGAGACAGCAAGAGACGAGACCAGCACCA	True	13	0	10	8	0	0	0	0	1	0
A_CH52.07	7	0	2.31625033068828e-06	20180829_SQUISH14	1.0	CACGAGACAGCAAGAGAGCACACCAGCACCA	True	13	0	11	7	0	0	0	0	1	0
A_CH52.07	7	0	2.31625033068828e-06	20180829_SQUISH14	1.0	CACGAGACAGCAAGAGAGCAGACCACCAGGA	True	13	0	9	9	0	0	0	0	0	1
A_CH52.07	7	0	2.31625033068828e-06	20180829_SQUISH14	1.0	CACGAGACAGCAAGAGAGGAGAGGAGCAGGA	True	13	0	5	13	0	0	1	0	0	0
A_CH52.07	7	0	2.31625033068828e-06	20180829_SQUISH14	1.0	CACGAGACAGGAACACAGCAGAGCACCAGCA	True	13	0	10	8	1	0	0	0	0	0
A_CH52.07	7	0	2.31625033068828e-06	20180829_SQUISH14	1.0	CACGAGACAGGAAGAGACCAGACCACGACGA	True	13	0	9	9	0	1	0	0	0	0
A_CH52.07	7	0	2.31625033068828e-06	20180829_SQUISH14	1.0	CACGAGAGACCAACACAGCACACCACGAGCA	True	13	0	12	6	0	0	1	0	0	0
A_CH52.07	7	0	2.31625033068828e-06	20180829_SQUISH14	1.0	CACGAGAGACCAACACAGCAGACCACCACCA	True	13	0	13	5	0	1	0	0	0	0
A_CH52.07	7	0	2.31625033068828e-06	20180829_SQUISH14	1.0	CACGAGAGACCAACACAGGACACGACCAGGA	True	13	0	10	8	0	0	1	0	0	0
A_CH52.07	7	0	2.31625033068828e-06	20180829_SQUISH14	1.0	CACGAGAGACCAACACAGGACAGGACGAGCA	True	13	0	9	9	0	0	0	0	1	0
A_CH52.07	7	0	2.31625033068828e-06	20180829_SQUISH14	1.0	CACGAGAGACCAACAGACCACACCAGGACGA	True	13	0	11	7	0	0	1	0	0	0
A_CH52.07	7	0	2.31625033068828e-06	20180829_SQUISH14	1.0	CACGAGAGACCAACAGACCAGAGCACGACCA	True	13	0	11	7	1	0	0	0	0	0
A_CH52.07	7	0	2.31625033068828e-06	20180829_SQUISH14	1.0	CACGAGAGACCAACAGACGACAGCAGGAGGA	True	13	0	8	10	0	0	1	0	0	0
A_CH52.07	7	0	2.31625033068828e-06	20180829_SQUISH14	1.0	CACGAGAGACCAAGACACGACACCAGGACGA	True	13	0	10	8	1	0	0	0	0	0
A_CH52.07	7	0	2.31625033068828e-06	20180829_SQUISH14	1.0	CACGAGAGACCAAGACAGCACAGGACCAGGA	True	13	0	9	9	0	0	0	1	0	0
A_CH52.07	7	0	2.31625033068828e-06	20180829_SQUISH14	1.0	CACGAGAGACGAACACACGAGAGCACGAGGA	True	13	0	8	10	0	0	0	0	1	0
A_CH52.07	7	0	2.31625033068828e-06	20180829_SQUISH14	1.0	CACGAGAGAGCAACACACCACACCACCAGCA	True	13	0	13	5	1	0	0	0	0	0
A_CH52.07	7	0	2.31625033068828e-06	20180829_SQUISH14	1.0	CACGAGAGAGCAACACACCACACCACGACCA	True	13	0	13	5	0	2	1	0	3	2
A_CH52.07	7	0	2.31625033068828e-06	20180829_SQUISH14	1.0	CACGAGAGAGCAACACACCACACCACGACGA	True	13	0	12	6	0	0	3	0	1	2
A_CH52.07	7	0	2.31625033068828e-06	20180829_SQUISH14	1.0	CACGAGAGAGCAACACACCACACCACGAGCA	True	13	0	12	6	0	0	0	0	2	1
A_CH52.07	7	1	2.31625033068828e-06	20180829_SQUISH14	1.0	CACGAGAGAGCAACACACCACACCAGCAGCA	True	13	0	12	6	0	0	0	0	0	0
A_CH52.07	7	0	2.31625033068828e-06	20180829_SQUISH14	1.0	CACGAGAGAGCAACACACCACACCAGGACGA	True	13	0	11	7	0	0	0	0	0	1
A_CH52.07	7	0	2.31625033068828e-06	20180829_SQUISH14	1.0	CACGAGAGAGCAACACACCACACCAGGAGCA	True	13	0	11	7	0	0	1	0	0	0
A_CH52.07	7	0	2.31625033068828e-06	20180829_SQUISH14	1.0	CACGAGAGAGCAACACACCACACGACGAGGA	True	13	0	10	8	0	0	0	0	0	1
A_CH52.07	7	1	2.31625033068828e-06	20180829_SQUISH14	1.0	CACGAGAGAGCAACACACCACACGAGGACGA	True	13	0	10	8	0	0	0	0	0	0
A_CH52.07	7	0	2.31625033068828e-06	20180829_SQUISH14	1.0	CACGAGAGAGCAACACACCAGACCAGGACCA	True	13	0	11	7	0	0	0	0	2	0
A_CH52.07	7	0	2.31625033068828e-06	20180829_SQUISH14	1.0	CACGAGAGAGCAACACAGCACACCACCAGGA	True	13	0	11	7	0	1	0	0	0	0
A_CH52.07	7	0	2.31625033068828e-06	20180829_SQUISH14	1.0	CACGAGAGAGCAACACAGCAGACCACGACGA	True	13	0	10	8	0	1	0	0	0	0
A_CH52.07	7	0	2.31625033068828e-06	20180829_SQUISH14	1.0	CACGAGAGAGCAACACAGCAGAGCACCACCA	True	13	0	11	7	0	0	0	0	1	0
[truncated: 28,642 more rows]
